# Supplementary material for: Genome-Wide Assessment of Avocado Germplasm Determined from Specific Length Amplified Fragment Sequencing and Transcriptomes: Population Structure, Genetic Diversity, Identification, and Application of Race-Specific Markers
Source: Genes (Basel). 2019 Mar 13;10(3):215. doi: 10.3390/genes10030215 (PMC6471495; doi:10.3390/genes10030215)
Supplement: Supplementary file 1 [file genes-10-00215-s001.zip]

Archive with 11 entries (11 files):
- Table S2. Description of the 701,352 SNPs from SLAF-seq and the genotypes of the 21 avocado and one Cinnamomum micranthum accession.xlsx
- Table S3. Summary of six acccessions based on transcriptomic data.xls
- Table S4. Description of the 65,535 SNPs analyzed from transcriptome and the genotypes of the six avocado accessions.xlsx
- Table S5. Genetic distances among 21 avocado and one Cinnamomum micranthum accessions based on 701,352 SNPs from SLAF-seq resulting from a UPGMA cluster analysis.xls
- Table S6. Genotypes of 21 avocado accessions based on SNPs from SLAF-seq using the STRUCTURE model-based analysis (K=3).xls
- Table S7. Genetic distances among 6 avocado accessions based on 6,5535 SNPs from transcriptome data that resulted from a UPGMA cluster analysis.xls
- Table S8. The summary of race-specific SNPs in avocado filtreted from 701,352 SNPs obtained by SLAF-seq.xls
- Table S9. KASP genotyping results.xls
- Figure S1. Delta K values for different numbers of populations assumed in the STRUCTURE analysis.doc
- Figure S2. Population structure analysis of 21 avocado accessions at K = 5 based on 34,704 SNPs from SLAF-seq using STRUCTUER software.doc
- Table S1. Summary of 22 accessions by SLAF sequencing data.xls
