# Supplementary material for: Genome-Wide Assessment of Avocado Germplasm Determined from Specific Length Amplified Fragment Sequencing and Transcriptomes: Population Structure, Genetic Diversity, Identification, and Application of Race-Specific Markers
Source: Genes (Basel). 2019 Mar 13;10(3):215. doi: 10.3390/genes10030215 (PMC6471495; doi:10.3390/genes10030215)
Supplement: Supplementary file 1 [file genes-10-00215-s001.zip › Table S2. Description of the 701,352 SNPs from SLAF-seq and the genotypes of the 21 avocado and one Cinnamomum micranthum accession.xlsx]

## Sheet: Table S2
Table S2. Description of the 70,1352 SNPs from SLAF-seq and the genotypes on of the 21 avocado and one Cinnamomum micranthum accession.
Chromosome ID	Position on the QPKB00000000	Pollock	Donnie	Simmonds	Beta	Guikenda No.2	Choquette	Miguel	Lula	Loretta	Tonnage	Ettinger	Bacon	Zutano	Walter Hole	Duke 7	Fuerte	Dusa	Hass	Nabal	Pinkerton	Reed	Cinnamomum camphora
QPKB01000001.1	29960	T	N	N	N	T	T	T	T	N	N	T	C	C	N	T	T	N	N	T	N	N	N
QPKB01000001.1	30022	A	N	N	N	A	A	A	A	N	N	A	A	A	N	G	A	N	N	A	N	N	N
QPKB01000001.1	30031	C	N	N	N	C	C	C	C	N	N	C	A	A	N	C	C	N	N	C	N	N	N
QPKB01000001.1	30043	T	N	N	N	T	T	T	T	N	N	T	T	T	N	T	C	N	N	T	N	N	N
QPKB01000001.1	32946	A	A	A	N	N	N	A	N	A	A	N	N	A	N	A	N	A	N	N	N	A	G
QPKB01000001.1	33078	T	T	T	N	N	N	T	N	T	T	N	N	T	N	T	N	T	N	N	N	T	C
QPKB01000001.1	34838	T	T	T	T	T	T	T	T	T	T	W	W	W	W	A	T	W	T	T	T	T	T
QPKB01000001.1	35020	R	G	A	R	R	G	G	G	G	G	R	A	A	A	A	A	A	R	R	A	G	A
QPKB01000001.1	41958	A	A	A	A	A	A	A	N	A	A	A	M	M	A	A	M	N	A	M	M	A	N
QPKB01000001.1	42084	C	C	C	C	C	C	C	N	C	C	Y	Y	C	C	C	C	N	C	C	C	C	N
QPKB01000001.1	42147	T	T	T	T	T	T	T	N	T	T	T	T	T	C	C	T	N	T	T	T	T	N
QPKB01000001.1	54631	N	N	N	N	N	N	N	N	N	N	G	G	N	G	G	G	G	G	G	G	G	A
QPKB01000001.1	54661	T	N	N	N	N	N	N	N	N	N	T	T	N	T	T	T	T	T	T	T	T	C
QPKB01000001.1	54676	G	N	N	N	N	N	N	N	N	N	G	G	N	G	G	G	G	G	G	G	G	C
QPKB01000001.1	71859	T	T	T	N	T	T	T	T	N	T	T	Y	T	T	T	N	N	T	N	T	Y	N
QPKB01000001.1	71866	G	G	G	N	T	G	G	G	N	G	K	K	G	G	G	N	N	G	N	K	G	N
QPKB01000001.1	71875	G	R	G	N	G	G	R	G	N	G	G	R	R	G	G	N	N	G	N	G	G	N
QPKB01000001.1	71885	A	R	G	N	A	R	R	A	N	A	R	G	R	A	A	N	N	G	N	R	A	N
QPKB01000001.1	71890	G	G	A	N	G	G	G	G	N	G	G	G	G	G	G	N	N	G	N	G	A	N
QPKB01000001.1	71922	T	T	T	N	T	T	T	A	N	T	W	T	W	A	T	N	N	T	N	W	W	N
QPKB01000001.1	71932	Y	Y	T	N	T	Y	T	T	N	T	T	T	T	T	T	N	N	C	N	T	T	N
QPKB01000001.1	71935	R	G	G	N	G	R	G	G	N	G	R	R	R	G	G	N	N	A	N	R	G	N
QPKB01000001.1	71937	C	C	T	N	C	C	Y	C	N	C	C	C	C	C	C	N	N	C	N	Y	Y	N
QPKB01000001.1	71953	K	K	G	N	T	K	K	G	N	T	G	G	K	G	T	N	N	G	N	K	K	N
QPKB01000001.1	71976	Y	Y	T	N	C	Y	Y	T	N	C	T	T	T	T	C	N	N	T	N	T	T	N
QPKB01000001.1	71994	C	C	C	N	C	C	C	C	N	C	Y	C	C	C	C	N	N	C	N	Y	Y	N
QPKB01000001.1	71999	A	W	A	N	A	A	W	A	N	A	A	W	W	A	A	N	N	A	N	A	A	N
QPKB01000001.1	72003	C	M	C	N	C	C	M	C	N	C	C	M	M	C	C	N	N	C	N	C	C	N
QPKB01000001.1	72007	Y	Y	T	N	C	Y	Y	Y	N	C	Y	Y	Y	C	T	N	N	T	N	Y	C	N
QPKB01000001.1	77554	T	T	T	T	T	T	T	T	T	T	W	W	T	A	T	T	T	T	T	T	T	N
QPKB01000001.1	77593	A	A	A	A	A	A	A	A	A	A	R	R	R	G	A	A	A	A	A	A	A	N
QPKB01000001.1	77599	C	C	C	C	C	C	C	C	C	C	C	C	C	C	G	C	G	C	C	C	C	N
QPKB01000001.1	89159	R	G	G	G	G	R	R	G	N	A	G	G	N	G	N	G	G	R	N	R	A	G
QPKB01000001.1	89175	C	C	C	C	C	C	C	C	N	C	C	C	N	C	N	C	C	Y	N	C	Y	C
QPKB01000001.1	89226	R	R	R	G	G	R	G	G	G	G	R	R	G	R	G	R	R	G	G	R	G	G
QPKB01000001.1	89234	C	C	C	C	C	C	C	C	C	C	Y	C	Y	C	C	C	C	C	C	Y	C	C
QPKB01000001.1	89262	T	T	T	T	T	T	T	T	T	T	Y	T	Y	T	T	T	T	T	T	Y	T	T
QPKB01000001.1	89282	T	K	T	T	T	T	T	T	N	T	T	T	N	T	N	T	T	T	N	T	T	G
QPKB01000001.1	89287	A	A	A	A	A	A	A	A	N	A	A	A	N	T	N	A	A	A	N	A	A	N
QPKB01000001.1	89372	T	T	T	T	T	T	T	T	N	C	T	T	N	T	N	T	T	T	N	T	N	N
QPKB01000001.1	94440	N	N	N	N	N	N	N	N	N	N	T	T	T	T	T	T	T	T	T	T	N	A
QPKB01000001.1	94486	N	N	N	N	N	N	N	N	N	N	T	Y	Y	Y	T	C	Y	C	C	C	N	C
QPKB01000001.1	95222	T	N	N	N	N	N	G	N	N	N	G	G	G	N	G	T	N	N	G	G	G	G
QPKB01000001.1	95239	A	N	N	N	N	N	C	N	N	N	A	A	A	N	C	A	N	N	A	A	A	A
QPKB01000001.1	95253	G	N	N	N	N	N	G	N	N	N	G	S	C	N	G	G	N	N	S	C	G	G
QPKB01000001.1	95265	T	N	N	N	N	N	T	N	N	N	T	W	A	N	T	T	N	N	W	W	T	T
QPKB01000001.1	95266	C	N	N	N	N	N	G	N	N	N	G	G	G	N	G	C	N	N	G	G	G	G
QPKB01000001.1	95272	C	N	N	N	N	N	G	N	N	N	G	G	G	N	G	C	N	N	G	G	G	G
QPKB01000001.1	95274	A	N	N	N	N	N	G	N	N	N	G	G	G	N	G	A	N	N	G	R	G	G
QPKB01000001.1	95276	T	N	N	N	N	N	T	N	N	N	C	C	C	N	T	T	N	N	C	C	C	C
QPKB01000001.1	106005	N	A	N	A	C	A	M	A	A	C	M	A	C	N	N	N	N	M	C	N	C	C
QPKB01000001.1	106023	N	C	N	C	C	C	C	C	C	T	C	C	C	N	N	N	N	C	C	N	C	T
QPKB01000001.1	106032	N	T	N	T	T	T	T	T	T	C	Y	T	T	N	N	N	N	Y	C	N	T	C
QPKB01000001.1	106037	N	C	N	C	T	C	Y	C	C	C	C	C	C	N	N	N	N	C	C	N	C	C
QPKB01000001.1	106055	N	T	N	T	T	T	T	T	T	G	T	T	T	N	N	N	N	T	T	N	T	G
QPKB01000001.1	106056	N	C	N	C	C	C	C	C	C	T	C	C	C	N	N	N	N	C	C	N	C	T
QPKB01000001.1	106061	N	G	N	G	G	G	R	A	G	G	R	A	G	N	N	N	N	R	G	N	G	G
QPKB01000001.1	106070	N	T	N	T	T	T	T	T	T	G	T	T	T	N	N	N	N	T	T	N	T	G
QPKB01000001.1	107776	N	N	N	N	T	N	N	N	N	N	T	T	T	Y	T	Y	Y	C	T	Y	N	N
QPKB01000001.1	107794	N	N	N	N	G	N	N	N	N	N	C	S	S	C	C	S	C	C	G	S	N	N
QPKB01000001.1	107825	N	N	N	N	G	N	N	N	N	N	T	K	K	K	T	G	K	G	G	G	N	N
QPKB01000001.1	129045	N	C	N	Y	Y	C	Y	Y	Y	Y	Y	Y	Y	Y	C	C	C	C	Y	C	C	N
QPKB01000001.1	130537	N	T	T	T	N	T	T	T	T	T	T	T	T	T	T	N	T	T	T	T	T	A
QPKB01000001.1	130538	N	C	C	C	N	C	C	C	C	C	C	C	C	C	C	N	C	C	C	C	C	T
QPKB01000001.1	130548	N	G	G	G	N	G	G	G	G	G	G	G	G	G	G	N	G	G	G	G	G	T
QPKB01000001.1	130569	N	C	T	Y	N	C	C	C	C	C	C	T	T	T	T	N	T	C	Y	T	C	T
QPKB01000001.1	130790	N	T	T	T	N	T	T	T	T	T	T	Y	Y	T	T	N	T	T	Y	C	T	N
QPKB01000001.1	130827	N	C	T	Y	N	C	C	C	C	C	C	C	C	C	C	N	C	C	C	C	C	N
QPKB01000001.1	130857	N	A	G	R	N	A	A	A	A	A	A	G	G	G	G	N	G	A	R	G	A	N
QPKB01000001.1	130891	N	G	A	R	N	G	G	G	G	G	G	G	G	G	G	N	G	G	G	G	G	N
QPKB01000001.1	131947	R	G	A	R	G	G	G	G	G	G	G	G	G	A	G	R	A	R	G	G	N	N
QPKB01000001.1	132342	A	A	A	A	A	A	A	A	A	A	N	A	A	G	A	R	G	R	A	A	N	N
QPKB01000001.1	132374	C	C	C	C	C	C	C	C	C	C	C	C	C	G	C	S	G	S	C	C	N	N
QPKB01000001.1	133310	C	C	N	C	C	C	C	C	C	C	C	C	C	N	N	C	C	C	N	C	C	T
QPKB01000001.1	133320	G	G	N	G	G	G	G	G	G	G	G	G	G	N	N	G	G	G	N	G	G	A
QPKB01000001.1	133351	C	C	N	C	C	C	C	C	C	C	C	C	C	N	N	C	C	C	N	C	C	A
QPKB01000001.1	133367	C	C	N	C	C	C	C	C	C	C	C	C	C	N	N	T	Y	T	N	C	C	C
QPKB01000001.1	133376	T	T	N	T	T	T	T	T	T	T	T	T	T	N	N	G	K	G	N	T	T	T
QPKB01000001.1	133377	C	C	N	C	C	C	C	C	C	C	C	C	C	N	N	C	C	C	N	C	C	T
QPKB01000001.1	135799	T	T	T	T	C	Y	T	T	T	T	T	T	T	T	T	T	T	T	T	T	T	T
QPKB01000001.1	136034	T	T	T	T	T	T	T	T	T	T	Y	C	C	Y	C	Y	Y	T	Y	C	T	T
QPKB01000001.1	136038	C	C	C	C	C	C	C	C	C	C	C	C	C	S	C	S	S	S	C	C	C	C
QPKB01000001.1	136093	G	G	G	G	G	N	G	G	G	G	G	G	G	N	G	N	G	G	G	G	G	A
QPKB01000001.1	136173	A	A	A	A	A	N	A	A	A	A	A	A	A	N	A	N	A	A	A	A	A	G
QPKB01000001.1	136193	T	T	T	T	T	N	T	T	T	T	T	T	T	N	T	N	T	T	T	T	T	C
QPKB01000001.1	136200	A	A	A	A	A	N	A	A	A	A	A	A	A	N	A	N	A	A	A	A	A	T
QPKB01000001.1	136205	T	T	T	T	T	N	T	T	T	T	T	T	T	N	T	N	T	T	T	T	T	C
QPKB01000001.1	136211	A	A	A	A	A	N	A	A	A	A	A	A	A	N	A	N	A	A	A	A	A	G
QPKB01000001.1	136274	T	T	T	T	T	N	T	T	T	T	T	T	T	N	T	N	T	T	T	T	T	C
QPKB01000001.1	136302	T	T	T	T	T	N	T	T	T	T	T	T	T	N	T	N	T	T	T	T	T	G
QPKB01000001.1	136309	C	C	C	C	C	N	C	C	C	C	C	C	C	N	C	N	C	C	C	C	C	T
QPKB01000001.1	136334	A	A	A	A	A	N	A	A	A	A	A	A	A	N	A	N	A	A	A	A	A	G
QPKB01000001.1	136346	C	C	C	C	C	N	C	C	C	C	C	C	C	N	C	N	C	C	C	C	C	T
QPKB01000001.1	136380	Y	C	T	C	T	N	C	C	C	C	C	C	C	N	C	N	C	C	C	C	C	T
QPKB01000001.1	137689	C	C	C	C	N	C	N	N	C	C	N	N	C	C	G	C	S	N	C	C	C	C
QPKB01000001.1	137710	G	G	G	G	N	G	N	N	G	G	N	N	R	G	G	A	G	N	R	A	G	G
QPKB01000001.1	137721	G	G	G	G	N	G	N	N	G	G	N	N	G	G	G	G	G	N	G	G	G	A
QPKB01000001.1	137757	T	T	T	T	N	T	N	N	T	T	N	N	T	T	T	T	T	N	T	T	T	C
QPKB01000001.1	137758	G	G	G	G	N	G	N	N	G	G	N	N	G	G	G	G	G	N	G	G	G	A
QPKB01000001.1	137769	G	G	G	G	N	G	N	N	G	G	N	N	G	G	G	G	G	N	G	G	G	T
QPKB01000001.1	137771	A	A	A	A	N	A	N	N	A	A	N	N	A	A	A	A	A	N	A	A	A	G
QPKB01000001.1	137791	C	C	C	C	N	C	N	N	C	C	N	N	C	C	C	C	C	N	C	C	C	T
QPKB01000001.1	137854	G	G	N	G	N	G	N	N	G	G	N	N	C	C	C	C	C	N	S	C	G	N
QPKB01000001.1	137887	Y	T	C	T	N	T	N	N	T	T	N	N	T	T	T	T	T	N	T	T	T	N
QPKB01000001.1	137918	G	G	G	G	N	G	N	N	G	G	N	N	G	G	G	G	G	N	G	G	G	T
QPKB01000001.1	137941	C	C	C	C	N	C	N	N	C	C	N	N	C	C	A	C	M	N	C	C	C	C
QPKB01000001.1	139589	C	N	C	Y	Y	T	T	T	T	T	T	T	T	Y	T	C	Y	Y	T	C	T	N
QPKB01000001.1	139599	T	N	T	Y	C	C	C	C	C	C	C	C	C	C	C	C	C	C	C	C	C	N
QPKB01000001.1	139639	T	N	T	Y	Y	C	C	C	C	C	C	C	C	C	C	C	C	C	C	C	C	N
QPKB01000001.1	141028	A	G	A	N	G	N	N	G	G	N	G	N	N	G	N	G	G	N	N	G	G	N
QPKB01000001.1	142078	Y	C	T	C	N	N	T	C	N	C	N	C	C	N	N	C	C	N	N	C	N	N
QPKB01000001.1	142118	R	A	G	A	N	N	G	A	N	A	N	A	A	N	N	A	A	N	N	A	N	N
QPKB01000001.1	142245	A	A	A	A	N	N	A	A	N	A	N	A	A	N	N	A	A	N	N	A	N	T
QPKB01000001.1	142253	A	A	A	A	N	N	A	A	N	A	N	A	A	N	N	A	A	N	N	A	N	G
QPKB01000001.1	142259	A	A	A	A	N	N	A	A	N	A	N	A	A	N	N	A	A	N	N	A	N	G
QPKB01000001.1	142285	G	G	G	G	N	N	G	G	N	G	N	G	A	N	N	A	G	N	N	R	N	A
QPKB01000001.1	142299	A	A	A	C	N	N	A	A	N	A	N	A	A	N	N	A	A	N	N	A	N	A
QPKB01000001.1	142314	T	T	T	T	N	N	T	T	N	T	N	T	T	N	N	T	C	N	N	Y	N	C
QPKB01000001.1	142327	Y	C	T	C	N	N	T	C	N	C	N	C	C	N	N	C	C	N	N	C	N	C
QPKB01000001.1	142342	G	G	G	G	N	N	G	G	N	G	N	G	G	N	N	G	G	N	N	G	N	A
QPKB01000001.1	161116	T	T	T	T	Y	T	T	T	T	T	Y	C	C	C	C	C	C	Y	Y	C	T	N
QPKB01000001.1	161306	Y	C	T	Y	Y	C	C	C	C	C	Y	T	T	T	T	T	T	Y	Y	T	C	N
QPKB01000001.1	171982	C	C	C	C	C	C	C	C	N	C	C	C	C	C	C	C	N	C	C	C	C	A
QPKB01000001.1	171987	C	C	C	C	C	C	C	C	N	C	C	C	C	C	C	C	N	C	C	C	C	G
QPKB01000001.1	171994	C	C	C	C	C	C	C	C	N	C	C	C	C	C	C	C	N	C	C	C	C	A
QPKB01000001.1	172056	T	T	T	T	T	T	T	T	N	T	T	T	T	T	T	T	N	T	T	T	T	C
QPKB01000001.1	172163	A	A	A	A	A	A	A	A	N	A	R	R	A	R	G	A	N	A	A	A	A	N
QPKB01000001.1	172228	C	C	C	C	C	C	C	C	N	C	C	C	C	Y	C	Y	N	Y	C	Y	C	C
QPKB01000001.1	172275	G	A	G	R	A	A	A	A	N	A	A	A	A	A	A	A	N	A	A	A	A	A
QPKB01000001.1	191174	N	Y	Y	C	C	N	C	C	C	N	C	N	N	N	Y	N	T	C	C	C	C	N
QPKB01000001.1	191181	N	C	C	T	T	N	T	Y	C	N	T	N	N	N	Y	N	T	T	T	T	T	N
QPKB01000001.1	191182	N	A	R	G	G	N	G	R	G	N	G	N	N	N	G	N	G	G	G	G	G	N
QPKB01000001.1	191202	A	G	R	G	G	N	R	G	G	N	A	N	N	N	R	N	G	G	G	G	R	N
QPKB01000001.1	191206	C	C	Y	C	C	N	Y	C	T	N	T	N	N	N	Y	N	C	C	C	C	Y	N
QPKB01000001.1	191228	T	T	C	T	T	N	C	T	T	N	T	N	N	N	Y	N	N	T	T	T	T	N
QPKB01000001.1	191812	R	A	G	R	G	A	A	A	A	A	A	A	A	A	A	A	A	A	A	A	A	A
QPKB01000001.1	191845	R	G	A	A	A	A	R	R	R	R	A	A	A	A	A	A	A	A	A	A	A	A
QPKB01000001.1	191917	G	N	G	G	G	N	N	N	N	N	G	G	G	G	G	G	G	G	G	G	N	C
QPKB01000001.1	191987	C	C	C	C	C	C	C	C	C	C	C	C	C	S	G	C	G	C	C	C	C	N
QPKB01000001.1	208293	A	A	A	A	N	A	A	N	A	A	M	M	A	N	A	A	A	A	A	A	A	N
QPKB01000001.1	208518	Y	T	C	C	N	C	T	N	T	Y	C	C	C	N	C	C	C	C	C	C	C	N
QPKB01000001.1	208527	C	C	C	C	N	C	C	N	C	C	C	C	Y	N	C	Y	Y	Y	C	C	C	N
QPKB01000001.1	209028	T	T	T	T	C	N	N	Y	Y	T	T	T	T	N	T	T	N	T	N	T	T	N
QPKB01000001.1	209032	T	T	T	T	C	N	N	Y	Y	T	T	T	T	N	T	T	N	T	N	T	T	N
QPKB01000001.1	209039	A	A	A	A	A	N	N	M	M	A	A	A	A	N	A	A	N	A	N	A	A	N
QPKB01000001.1	209062	G	G	G	G	A	N	N	R	R	G	G	G	G	N	G	G	N	G	N	G	G	N
QPKB01000001.1	209077	T	T	T	T	T	N	N	T	T	T	T	T	T	N	C	C	N	Y	N	T	T	N
QPKB01000001.1	209093	G	G	G	G	T	N	N	K	K	G	G	G	G	N	G	G	N	G	N	G	G	N
QPKB01000001.1	209097	C	C	C	C	A	N	N	M	M	C	C	C	C	N	C	C	N	C	N	C	C	N
QPKB01000001.1	209218	T	T	T	T	G	N	N	K	K	T	T	T	T	N	T	T	N	T	N	T	T	N
QPKB01000001.1	226011	Y	T	C	Y	C	Y	T	N	T	N	T	C	N	C	Y	C	C	Y	Y	C	N	N
QPKB01000001.1	226158	T	T	T	T	C	T	T	N	T	N	T	T	N	T	T	T	T	T	T	T	N	N
QPKB01000001.1	226632	A	A	A	A	A	A	A	A	A	A	A	N	A	W	N	W	T	W	A	W	A	T
QPKB01000001.1	226633	C	C	C	C	C	C	C	C	C	C	C	N	C	C	N	C	C	C	C	C	C	T
QPKB01000001.1	226634	A	A	G	R	R	A	A	A	A	A	A	N	A	A	N	A	A	A	A	A	A	A
QPKB01000001.1	226643	A	A	A	A	A	A	A	A	A	A	A	N	A	A	N	A	A	A	A	A	A	G
QPKB01000001.1	226699	T	T	A	W	W	T	T	T	T	T	T	N	T	T	N	T	T	T	T	T	T	T
QPKB01000001.1	226741	A	A	A	A	A	A	A	A	A	A	A	N	A	A	N	A	A	A	A	A	A	T
QPKB01000001.1	226853	T	T	T	T	T	T	T	T	T	T	T	N	T	T	N	T	T	T	T	T	T	C
QPKB01000001.1	226861	C	C	C	C	C	C	C	C	C	C	C	N	C	C	N	C	C	C	C	C	C	T
QPKB01000001.1	232516	C	C	C	C	C	C	C	Y	C	N	C	N	N	C	C	C	C	C	C	C	T	N
QPKB01000001.1	232533	T	T	C	C	T	T	T	T	Y	N	Y	N	N	C	C	C	C	Y	T	C	T	N
QPKB01000001.1	232578	C	C	T	T	C	C	C	C	C	N	C	N	N	C	C	C	C	C	C	C	C	N
QPKB01000001.1	232658	A	A	G	G	A	A	A	A	R	N	R	N	N	G	G	G	G	R	A	G	A	N
QPKB01000001.1	232683	C	C	C	C	C	C	C	C	Y	N	C	N	N	Y	C	T	T	Y	C	T	C	N
QPKB01000001.1	232684	T	T	T	T	T	T	T	T	W	N	T	N	N	W	T	A	A	W	T	A	T	N
QPKB01000001.1	233128	A	T	W	A	T	T	T	T	T	T	W	A	A	A	A	A	A	N	W	A	T	N
QPKB01000001.1	233177	G	G	G	G	G	G	G	G	G	G	G	G	G	R	G	R	R	N	G	R	G	N
QPKB01000001.1	233184	A	G	R	A	G	G	G	G	G	G	R	A	A	A	A	A	A	N	R	A	G	N
QPKB01000001.1	233284	T	C	Y	T	C	C	C	C	C	C	Y	T	T	T	T	T	T	N	Y	T	C	T
QPKB01000001.1	233289	C	A	M	C	A	A	A	A	A	A	A	A	A	A	A	A	A	N	A	A	A	A
QPKB01000001.1	233293	C	C	C	C	C	C	C	Y	C	C	C	C	C	C	C	C	C	N	C	C	C	T
QPKB01000001.1	233318	T	C	Y	T	C	C	C	C	C	C	C	Y	T	Y	T	Y	Y	N	Y	Y	C	C
QPKB01000001.1	233339	T	A	W	T	A	A	A	A	A	A	A	A	A	A	A	A	A	N	A	A	A	A
QPKB01000001.1	239053	A	A	A	A	A	A	A	A	A	A	A	A	A	R	G	A	R	A	A	A	N	N
QPKB01000001.1	239097	A	A	A	A	A	A	A	A	A	A	A	A	A	M	A	M	M	M	A	A	N	N
QPKB01000001.1	239105	A	A	A	A	A	A	A	A	A	A	A	A	W	W	T	A	W	A	A	A	N	N
QPKB01000001.1	239128	T	T	T	T	T	T	T	T	T	T	T	T	T	Y	T	Y	Y	Y	T	T	N	N
QPKB01000001.1	239277	T	T	T	T	T	T	T	T	T	T	T	T	T	Y	T	Y	Y	Y	T	T	N	T
QPKB01000001.1	240890	N	G	N	G	G	G	N	G	G	G	G	N	G	N	N	R	A	G	N	N	N	N
QPKB01000001.1	241091	N	G	N	G	G	G	N	G	G	G	G	N	N	N	N	T	T	G	N	N	N	N
QPKB01000001.1	242170	N	G	G	G	G	G	G	G	G	G	G	G	G	R	G	A	R	A	N	A	N	N
QPKB01000001.1	242197	N	T	T	T	T	T	T	T	T	N	T	T	T	Y	T	C	Y	C	N	C	N	N
QPKB01000001.1	242397	N	G	G	G	K	G	G	G	G	G	T	T	G	G	G	G	G	G	G	G	N	N
QPKB01000001.1	242527	S	G	C	S	G	G	G	G	G	G	G	G	G	G	G	G	G	G	G	G	G	N
QPKB01000001.1	242536	Y	T	C	Y	T	T	T	T	T	T	Y	C	C	C	C	C	C	Y	Y	C	T	N
QPKB01000001.1	242553	R	A	G	R	A	A	A	A	A	A	A	A	A	A	A	A	A	A	A	A	A	N
QPKB01000001.1	242609	A	A	A	A	A	A	A	A	A	A	A	W	W	A	A	W	A	A	W	W	A	N
QPKB01000001.1	242621	T	T	T	T	T	T	T	T	T	T	T	T	T	K	T	K	K	K	T	K	T	N
QPKB01000001.1	242625	A	A	A	A	A	A	A	A	A	A	A	W	W	A	A	W	A	A	W	W	A	N
QPKB01000001.1	242649	A	A	A	A	C	C	A	A	M	M	M	A	A	A	A	A	A	M	M	A	A	N
QPKB01000001.1	242657	C	C	C	C	C	C	C	C	C	C	C	C	C	Y	C	Y	Y	Y	C	Y	C	N
QPKB01000001.1	245104	T	T	T	T	T	T	T	T	T	T	Y	C	N	C	N	C	C	T	Y	C	T	T
QPKB01000001.1	245145	A	A	A	A	A	A	A	A	A	A	A	A	N	A	N	A	A	A	A	A	A	T
QPKB01000001.1	245163	G	G	G	G	G	G	G	G	G	G	G	G	N	G	N	G	G	G	G	G	G	T
QPKB01000001.1	245211	C	C	C	C	C	C	C	C	C	C	C	C	N	N	N	C	N	C	C	N	C	T
QPKB01000001.1	245350	A	A	A	A	A	A	A	A	A	A	A	A	N	A	N	A	A	A	A	A	A	C
QPKB01000001.1	245358	C	C	C	C	C	C	C	C	C	C	C	C	N	C	N	C	C	C	C	C	C	T
QPKB01000001.1	245396	G	G	G	G	G	G	G	G	G	G	S	G	N	C	N	S	C	G	G	C	G	G
QPKB01000001.1	245611	G	G	N	G	G	G	G	G	G	G	G	G	G	G	G	G	N	G	N	N	G	A
QPKB01000001.1	261764	T	C	N	T	N	T	T	N	N	T	N	N	T	N	T	T	T	T	N	N	T	T
QPKB01000001.1	273063	T	T	T	T	T	T	T	T	T	T	T	T	K	G	G	K	G	G	T	K	T	N
QPKB01000001.1	273064	A	A	A	A	A	A	A	A	A	A	A	A	M	C	C	M	C	C	A	M	A	N
QPKB01000001.1	273067	C	C	C	C	C	C	C	C	C	C	C	C	Y	T	T	Y	T	T	C	Y	C	N
QPKB01000001.1	273112	W	A	T	W	A	A	A	A	A	A	A	A	A	A	A	A	A	A	A	A	A	N
QPKB01000001.1	273139	C	C	C	C	C	C	C	C	C	C	Y	Y	Y	T	T	Y	T	T	C	Y	C	N
QPKB01000001.1	273162	K	G	T	K	K	G	G	K	G	G	K	T	T	T	T	T	T	T	K	T	G	N
QPKB01000001.1	274276	C	T	C	N	T	N	N	N	T	T	T	N	N	T	T	T	N	N	N	N	N	T
QPKB01000001.1	274329	C	C	C	N	C	N	N	N	C	C	C	N	N	C	C	C	N	N	N	N	N	T
QPKB01000001.1	274339	A	A	A	N	A	N	N	N	A	A	A	N	N	A	A	A	N	N	N	N	N	G
QPKB01000001.1	274341	T	T	T	N	T	N	N	N	T	T	T	N	N	T	T	T	N	N	N	N	N	A
QPKB01000001.1	274348	C	C	C	N	C	N	N	N	C	C	C	N	N	C	C	C	N	N	N	N	N	G
QPKB01000001.1	274349	G	A	G	N	R	N	N	N	A	A	A	N	N	A	A	A	N	N	N	N	N	A
QPKB01000001.1	286941	N	C	G	S	C	N	C	C	C	C	C	C	C	C	C	C	C	C	C	N	C	N
QPKB01000001.1	297163	N	G	G	N	N	G	G	G	G	G	K	K	N	G	N	G	N	N	G	G	G	N
QPKB01000001.1	297255	G	G	G	R	G	R	G	G	G	R	G	R	R	G	G	R	G	G	G	G	R	G
QPKB01000001.1	297265	C	C	C	C	M	C	C	C	M	M	C	C	C	C	C	C	C	C	C	C	C	C
QPKB01000001.1	297425	C	C	C	C	C	C	C	C	C	Y	C	C	Y	C	Y	C	C	Y	C	Y	C	C
QPKB01000001.1	297462	N	G	G	G	G	G	G	G	G	G	A	N	R	A	N	A	A	N	G	A	G	N
QPKB01000001.1	297482	T	N	C	Y	C	C	N	N	N	Y	T	N	Y	N	C	C	Y	N	N	C	Y	N
QPKB01000001.1	297484	G	N	A	R	G	A	N	N	N	R	G	N	R	N	A	A	R	N	N	G	R	N
QPKB01000001.1	297497	A	A	T	W	A	W	N	N	A	W	A	N	A	N	A	A	A	A	N	A	A	N
QPKB01000001.1	297503	T	T	T	T	A	T	N	N	T	T	T	N	T	N	T	T	T	T	N	W	T	N
QPKB01000001.1	297504	G	G	A	R	G	R	N	N	G	R	G	N	R	N	R	A	R	G	N	G	R	N
QPKB01000001.1	297526	C	C	T	Y	C	Y	N	N	C	Y	C	N	Y	N	Y	T	Y	C	N	C	Y	N
QPKB01000001.1	297545	A	A	A	A	G	A	N	N	A	A	A	N	A	N	A	A	A	A	N	R	A	N
QPKB01000001.1	297564	G	G	A	R	G	R	N	N	G	R	G	N	R	N	R	A	R	G	N	G	R	N
QPKB01000001.1	297567	G	G	A	R	G	R	N	N	G	R	G	N	R	N	R	A	R	G	N	G	R	N
QPKB01000001.1	297568	A	A	A	A	T	A	N	N	A	A	A	N	A	N	A	A	A	A	N	W	A	N
QPKB01000001.1	297569	A	A	A	A	G	A	N	N	A	A	A	N	A	N	A	A	A	A	N	R	A	N
QPKB01000001.1	297701	A	A	G	R	N	R	N	N	A	R	A	N	A	N	A	A	A	A	A	N	A	N
QPKB01000001.1	297702	Y	C	C	Y	N	C	N	N	C	Y	T	N	Y	N	C	C	C	C	C	N	Y	N
QPKB01000001.1	297705	R	G	G	R	N	R	N	N	A	R	G	N	R	N	R	G	R	A	G	N	R	N
QPKB01000001.1	297708	Y	C	C	Y	N	Y	N	N	T	Y	C	N	Y	N	Y	C	Y	T	C	N	Y	N
QPKB01000001.1	297721	G	N	A	R	N	R	N	N	G	R	G	N	G	N	G	G	G	G	N	G	G	N
QPKB01000001.1	297722	W	N	A	W	N	W	N	N	T	W	A	N	W	N	W	A	W	T	N	A	W	N
QPKB01000001.1	297728	R	N	G	R	N	G	N	N	G	R	A	N	R	N	G	G	G	G	G	G	R	N
QPKB01000001.1	297736	T	N	C	Y	N	Y	N	N	T	Y	T	N	T	N	T	T	Y	T	T	T	Y	N
QPKB01000001.1	297746	R	N	G	R	N	R	N	N	G	R	A	N	R	N	G	G	R	G	G	G	R	N
QPKB01000001.1	297754	A	N	A	A	N	A	N	N	A	A	A	N	A	N	A	A	W	A	A	A	W	N
QPKB01000001.1	297757	G	N	A	R	N	R	N	N	G	R	G	N	G	N	G	G	G	G	G	G	G	N
QPKB01000001.1	297763	T	N	T	T	N	T	N	N	T	T	T	N	Y	N	T	T	T	T	T	C	T	N
QPKB01000001.1	297770	A	N	A	A	N	A	N	N	A	A	A	N	W	N	W	A	W	A	A	A	A	N
QPKB01000001.1	299388	N	C	C	C	C	N	C	C	C	C	N	C	Y	C	C	N	C	C	N	C	Y	N
QPKB01000001.1	299412	N	A	A	A	A	N	A	A	A	A	N	R	A	A	A	N	A	A	N	R	A	N
QPKB01000001.1	299519	N	G	G	G	A	N	N	N	G	G	N	G	G	G	G	G	N	N	N	N	G	N
QPKB01000001.1	299531	N	T	T	T	C	N	N	N	T	T	N	T	T	Y	T	T	N	N	N	N	T	N
QPKB01000001.1	299566	N	R	R	A	A	N	N	A	A	A	N	A	A	A	A	A	G	N	N	N	G	N
QPKB01000001.1	299578	N	T	Y	C	T	N	N	T	T	T	N	T	T	T	T	T	T	N	N	N	T	N
QPKB01000001.1	299652	A	A	A	N	A	N	A	N	A	A	A	A	A	N	A	N	A	N	N	A	A	T
QPKB01000001.1	299677	T	T	T	N	T	N	T	N	T	T	N	T	T	T	T	N	T	N	N	T	T	A
QPKB01000001.1	299678	G	G	G	N	G	N	G	N	G	G	N	G	G	G	G	N	G	N	N	G	G	T
QPKB01000001.1	299687	T	T	T	N	T	N	T	N	T	T	N	T	T	T	T	N	T	N	N	T	T	G
QPKB01000001.1	299995	T	N	N	N	N	N	T	G	N	G	G	N	K	T	K	T	T	N	T	G	K	N
QPKB01000001.1	299996	T	N	N	N	N	N	T	C	N	C	C	N	Y	T	Y	T	T	N	T	C	Y	N
QPKB01000001.1	300021	G	G	N	N	N	N	G	A	N	A	A	A	R	G	R	G	G	N	G	A	R	N
QPKB01000001.1	300035	T	T	N	N	N	N	N	C	N	C	C	T	Y	T	Y	T	Y	N	T	C	Y	N
QPKB01000001.1	300036	A	G	N	N	N	N	N	A	N	A	A	A	A	A	A	A	R	N	G	A	A	N
QPKB01000001.1	300037	C	C	N	N	N	N	A	C	N	C	C	C	C	C	C	C	M	N	A	C	C	N
QPKB01000001.1	300042	C	C	N	N	N	N	T	C	N	T	T	T	Y	C	C	C	Y	N	T	T	Y	N
QPKB01000001.1	300072	N	C	N	N	N	N	T	C	N	N	C	Y	N	C	N	C	N	C	T	C	C	N
QPKB01000001.1	300336	A	N	A	N	N	N	R	A	N	G	G	G	G	G	G	G	G	G	G	N	R	N
QPKB01000001.1	300344	A	N	A	N	N	N	R	A	N	G	G	G	G	G	G	G	G	G	G	N	G	N
QPKB01000001.1	300351	G	N	G	N	N	N	A	A	N	A	A	A	A	A	A	A	A	A	A	N	A	N
QPKB01000001.1	300566	C	C	C	C	C	C	S	C	C	C	C	S	S	S	C	C	C	S	C	S	S	N
QPKB01000001.1	300577	T	T	T	T	T	T	T	T	T	T	T	T	T	T	T	Y	Y	Y	Y	T	T	N
QPKB01000001.1	300712	N	A	N	G	G	G	G	G	G	R	G	G	G	G	G	G	G	G	G	G	G	N
QPKB01000001.1	310300	T	T	T	T	T	T	T	T	T	N	K	K	K	G	N	K	G	K	T	K	T	N
QPKB01000001.1	310368	C	C	C	C	C	C	C	C	C	N	S	S	S	G	N	S	G	S	C	S	C	N
QPKB01000001.1	310374	C	C	T	Y	C	C	C	C	C	N	C	C	C	C	N	C	C	C	C	C	C	N
QPKB01000001.1	311671	S	N	C	N	N	C	S	S	N	S	C	C	C	N	C	N	C	N	N	N	C	N
QPKB01000001.1	313024	N	A	A	N	A	A	A	N	A	A	A	N	A	N	N	A	G	A	A	N	A	N
QPKB01000001.1	313166	N	C	C	N	C	C	C	N	C	C	C	N	G	N	N	G	N	C	S	G	C	N
QPKB01000001.1	313228	G	G	G	G	N	G	G	G	G	G	G	G	G	G	A	G	R	G	G	G	G	G
QPKB01000001.1	313414	T	T	T	T	N	T	T	T	T	T	T	Y	C	T	T	Y	T	T	Y	Y	T	T
QPKB01000001.1	313479	T	T	T	T	N	T	T	T	T	T	T	Y	C	T	T	Y	T	T	Y	Y	T	T
QPKB01000001.1	313494	C	C	C	C	N	C	C	C	C	C	Y	Y	C	T	T	Y	T	C	C	Y	C	T
QPKB01000001.1	314850	N	N	A	N	N	A	N	A	A	C	N	C	C	N	C	C	C	N	N	M	A	C
QPKB01000001.1	314957	N	N	A	N	N	A	N	A	A	T	N	T	T	N	T	T	T	N	N	W	A	T
QPKB01000001.1	314993	N	N	C	N	N	C	N	C	C	T	N	C	C	N	C	C	C	N	N	C	C	T
QPKB01000001.1	318494	K	G	G	G	G	G	G	K	G	K	G	G	G	G	K	G	K	G	K	K	K	N
QPKB01000001.1	318566	G	G	G	G	R	G	G	G	R	G	G	G	G	G	G	G	G	G	R	R	G	G
QPKB01000001.1	318734	G	G	G	G	G	G	G	G	G	G	G	R	G	R	G	G	R	G	G	G	G	A
QPKB01000001.1	318828	N	T	N	N	T	N	Y	T	N	T	N	N	T	N	Y	N	T	C	N	T	T	N
QPKB01000001.1	318838	N	T	N	N	G	N	K	G	N	T	N	N	T	N	T	N	T	T	N	T	T	N
QPKB01000001.1	318843	N	A	N	N	A	N	A	A	N	A	N	N	A	N	R	N	R	A	N	A	A	N
QPKB01000001.1	318857	N	T	N	N	T	N	T	T	N	T	N	N	T	N	T	N	T	N	N	T	T	C
QPKB01000001.1	318858	N	C	N	N	T	N	Y	T	N	C	N	N	C	N	C	N	C	N	N	C	C	C
QPKB01000001.1	318861	N	G	N	N	G	N	R	G	N	G	N	N	R	N	G	N	G	N	N	A	G	G
QPKB01000001.1	318864	N	T	N	N	T	N	Y	T	N	T	N	N	Y	N	T	N	T	N	N	C	T	T
QPKB01000001.1	318871	N	G	N	N	G	N	K	G	N	G	N	N	K	N	G	N	G	N	N	T	G	G
QPKB01000001.1	318874	N	G	N	N	G	N	K	G	N	G	N	N	K	N	G	N	G	N	N	T	G	G
QPKB01000001.1	318884	N	T	N	N	T	N	Y	T	N	T	N	N	Y	N	T	N	T	N	N	C	T	T
QPKB01000001.1	318892	N	T	N	N	A	N	W	A	N	T	N	N	W	N	A	N	W	N	N	A	T	A
QPKB01000001.1	318894	N	A	N	N	A	N	R	A	N	A	N	N	R	N	A	N	A	N	N	G	A	G
QPKB01000001.1	318953	A	A	A	A	W	A	A	A	A	A	A	A	A	A	A	A	A	A	A	A	A	T
QPKB01000001.1	318955	T	T	T	T	Y	T	T	T	T	T	T	T	T	T	T	T	T	T	T	T	T	C
QPKB01000001.1	318957	T	T	T	T	T	T	T	T	T	T	W	W	W	A	T	W	A	W	T	T	T	T
QPKB01000001.1	323837	T	C	T	N	C	T	Y	C	C	T	Y	C	C	N	N	C	C	N	T	C	T	C
QPKB01000001.1	323880	A	A	A	N	A	A	A	A	A	A	M	M	A	N	N	A	C	N	A	C	A	A
QPKB01000001.1	323891	T	G	T	N	G	G	G	G	G	G	G	G	G	N	N	G	G	N	G	G	G	G
QPKB01000001.1	324340	T	G	T	N	K	G	G	G	G	N	K	T	T	T	T	T	T	K	K	T	G	T
QPKB01000001.1	324397	G	A	G	N	A	A	A	A	A	A	A	A	A	A	A	A	A	A	A	A	A	A
QPKB01000001.1	324515	T	T	T	N	T	T	T	T	T	T	T	K	G	T	T	K	T	T	K	K	T	N
QPKB01000001.1	324563	T	C	T	N	T	T	C	C	Y	C	T	T	T	T	T	T	T	T	T	T	T	N
QPKB01000001.1	326935	G	S	G	G	G	G	G	G	G	G	G	G	S	C	G	G	S	C	G	G	G	G
QPKB01000001.1	327805	N	N	G	N	G	N	G	G	N	G	G	G	G	N	N	G	A	N	G	G	N	N
QPKB01000001.1	328510	N	N	G	N	G	N	G	G	N	G	G	A	A	N	N	A	G	N	A	A	N	N
QPKB01000001.1	328514	N	N	C	N	C	N	C	C	N	C	T	C	C	N	N	C	T	N	C	C	N	N
QPKB01000001.1	328518	N	N	A	N	G	N	G	G	N	G	G	G	G	N	N	G	G	N	G	G	N	N
QPKB01000001.1	332038	T	T	T	T	T	T	T	T	T	T	T	T	Y	C	Y	Y	Y	T	T	Y	T	N
QPKB01000001.1	332077	T	T	T	T	T	T	T	T	T	T	T	T	Y	Y	T	Y	Y	T	T	Y	T	N
QPKB01000001.1	332268	T	T	T	T	T	T	T	T	T	T	T	T	Y	C	Y	Y	Y	T	T	Y	T	N
QPKB01000001.1	332306	A	A	A	A	A	A	A	A	A	A	G	R	R	G	G	R	G	A	A	R	A	N
QPKB01000001.1	336684	T	T	T	C	N	T	C	T	N	T	N	N	T	T	T	T	T	T	T	T	C	N
QPKB01000001.1	336712	A	A	A	T	N	A	T	A	N	A	N	N	A	A	A	A	A	A	A	A	T	N
QPKB01000001.1	336713	C	C	C	C	N	C	C	C	N	C	N	N	T	T	T	T	T	C	C	T	C	N
QPKB01000001.1	336765	A	A	A	A	N	N	A	A	N	A	N	N	C	C	C	C	C	A	A	C	A	N
QPKB01000001.1	336783	C	C	C	C	N	C	C	C	N	C	N	N	T	T	T	C	T	C	C	C	C	N
QPKB01000001.1	336805	G	G	G	G	N	G	G	G	N	T	N	N	G	G	G	G	G	T	K	G	G	N
QPKB01000001.1	338240	N	G	G	G	N	N	N	N	N	N	S	G	N	C	N	C	C	N	G	C	N	C
QPKB01000001.1	338338	N	C	C	T	N	N	N	N	N	N	Y	C	N	C	N	C	C	N	T	C	N	C
QPKB01000001.1	338375	N	A	A	A	N	N	N	N	N	N	A	A	N	A	N	A	A	N	A	A	N	C
QPKB01000001.1	338384	N	G	G	G	N	N	N	N	N	N	G	G	N	G	N	G	G	N	G	G	N	C
QPKB01000001.1	338574	W	A	T	W	A	A	A	A	A	A	A	A	A	A	A	A	A	A	A	A	A	A
QPKB01000001.1	338677	Y	C	T	Y	C	C	C	C	C	C	C	C	C	C	C	C	C	C	C	C	C	C
QPKB01000001.1	338701	A	A	A	R	A	R	A	A	R	R	R	A	A	A	A	A	A	A	R	A	G	A
QPKB01000001.1	338718	Y	C	T	Y	C	C	C	C	C	C	C	C	C	C	C	C	C	C	C	C	C	C
QPKB01000001.1	338726	G	G	G	G	G	G	G	G	G	G	R	R	A	A	A	R	A	A	G	R	G	A
QPKB01000001.1	338729	K	T	G	K	T	T	T	T	T	T	T	T	T	T	T	T	T	T	T	T	T	T
QPKB01000001.1	339034	T	T	T	N	T	T	T	T	T	T	Y	T	T	Y	T	Y	Y	Y	T	Y	T	N
QPKB01000001.1	341663	N	A	A	A	A	A	A	A	N	N	R	R	R	G	G	A	G	R	A	R	A	G
QPKB01000001.1	341667	N	C	C	C	C	C	Y	Y	N	N	Y	C	C	C	C	C	C	Y	T	C	T	C
QPKB01000001.1	341685	N	G	G	G	G	G	G	G	N	N	G	G	G	G	G	G	G	G	G	G	G	A
QPKB01000001.1	341702	N	G	G	G	G	G	G	G	N	N	G	G	K	T	T	G	T	G	G	G	G	G
QPKB01000001.1	341710	N	A	A	A	A	A	A	A	N	N	M	M	A	A	A	A	A	M	A	M	A	A
QPKB01000001.1	341751	N	T	T	T	T	T	T	T	N	N	T	T	T	T	T	T	T	T	T	T	T	G
QPKB01000001.1	341764	N	T	T	T	T	T	T	T	N	N	T	T	T	T	T	T	T	T	T	T	T	C
QPKB01000001.1	341821	N	T	T	T	T	T	T	T	N	N	T	T	T	T	T	T	T	T	T	T	T	G
QPKB01000001.1	341900	N	T	T	T	T	T	T	T	N	N	T	T	T	T	T	T	T	T	T	T	T	C
QPKB01000001.1	341909	N	A	A	A	A	A	A	A	N	N	A	A	A	A	A	A	A	A	A	A	A	T
QPKB01000001.1	341919	N	T	T	T	T	T	T	T	N	N	T	T	T	T	T	T	T	T	T	T	T	C
QPKB01000001.1	351365	T	T	N	T	T	T	T	T	T	T	N	T	N	T	C	T	C	T	T	T	N	N
QPKB01000001.1	354794	W	T	A	A	A	A	W	W	W	W	A	A	A	A	A	A	A	A	A	A	A	A
QPKB01000001.1	354843	G	G	G	G	G	G	G	G	G	G	S	S	S	C	C	S	C	S	G	S	G	C
QPKB01000001.1	355006	C	C	C	C	C	C	C	C	C	C	C	C	C	A	A	C	A	C	C	C	C	C
QPKB01000001.1	357935	N	C	C	C	C	N	C	N	C	C	C	C	C	C	C	C	C	N	N	N	C	T
QPKB01000001.1	357953	N	A	A	A	A	N	A	N	A	A	A	A	A	A	A	A	A	N	N	N	A	C
QPKB01000001.1	358129	N	C	A	A	A	N	C	N	C	M	A	A	A	A	A	A	A	N	N	N	A	A
QPKB01000001.1	358133	N	G	T	T	T	N	G	N	G	K	T	T	T	T	T	T	T	N	N	N	T	T
QPKB01000001.1	358135	N	A	A	A	A	N	A	N	A	A	R	G	A	R	A	R	A	N	N	N	A	A
QPKB01000001.1	385030	T	T	N	T	N	T	T	T	Y	Y	T	T	T	T	T	T	T	N	T	N	T	T
QPKB01000001.1	385055	A	A	N	G	N	R	R	G	G	R	G	R	R	G	R	G	R	N	R	N	R	G
QPKB01000001.1	385060	G	G	N	G	N	G	G	G	G	G	G	K	G	G	K	G	K	N	G	N	G	G
QPKB01000001.1	385095	A	A	N	T	N	W	W	T	T	W	T	W	W	T	W	T	W	N	W	N	W	T
QPKB01000001.1	385099	T	T	N	A	N	T	W	W	W	W	T	T	T	T	T	T	T	N	T	N	T	T
QPKB01000001.1	385103	A	A	N	G	N	R	R	G	G	R	G	R	R	G	R	G	R	N	R	N	R	G
QPKB01000001.1	385251	G	G	N	G	N	G	G	G	G	G	G	G	G	G	G	G	G	N	G	A	R	G
QPKB01000001.1	385274	C	C	N	C	N	C	C	C	C	C	C	C	C	Y	C	C	Y	N	C	C	C	C
QPKB01000001.1	385289	A	A	N	A	N	A	A	A	A	A	A	A	A	A	A	A	A	N	A	G	R	A
QPKB01000001.1	385296	T	T	N	T	N	T	T	T	T	T	T	T	T	T	T	T	T	N	T	G	K	T
QPKB01000001.1	385300	A	A	N	A	N	A	A	A	A	A	A	A	A	A	A	A	A	N	A	G	R	A
QPKB01000001.1	405824	A	A	N	A	A	A	A	N	A	A	N	A	A	N	N	A	N	N	N	A	A	G
QPKB01000001.1	405859	T	T	T	T	T	T	T	N	T	T	T	T	T	N	T	T	T	T	T	T	T	C
QPKB01000001.1	405891	T	T	T	T	T	T	T	N	T	T	T	T	T	T	C	T	Y	T	T	T	T	T
QPKB01000001.1	405929	C	C	C	C	C	Y	C	N	C	Y	Y	Y	Y	C	C	Y	C	Y	T	Y	Y	C
QPKB01000001.1	405931	T	T	T	T	T	T	T	N	T	T	T	K	K	T	T	K	T	T	T	K	K	T
QPKB01000001.1	405935	A	A	A	A	A	W	A	N	A	W	W	W	W	A	A	W	A	W	T	W	W	A
QPKB01000001.1	406018	R	A	G	G	A	R	A	N	A	R	G	G	G	G	G	G	G	G	G	G	G	G
QPKB01000001.1	406036	A	A	A	A	A	A	A	N	A	A	A	A	R	N	A	R	R	R	A	R	A	A
QPKB01000001.1	406118	Y	C	T	Y	C	C	C	N	C	C	C	Y	T	C	C	Y	C	C	C	Y	Y	C
QPKB01000001.1	413215	G	G	G	A	G	R	R	A	A	R	A	R	R	A	A	R	A	A	R	G	A	G
QPKB01000001.1	413249	A	A	A	T	A	W	W	T	T	W	T	W	W	T	T	W	T	T	W	A	T	T
QPKB01000001.1	413287	T	T	T	T	T	T	T	T	T	T	T	T	T	T	C	T	Y	T	T	T	T	T
QPKB01000001.1	413289	A	A	A	G	A	R	R	G	G	R	G	R	R	G	G	R	G	G	R	A	G	G
QPKB01000001.1	413310	T	T	T	A	T	W	W	A	A	W	A	T	T	T	T	T	T	A	W	T	A	T
QPKB01000001.1	413415	G	G	G	A	G	R	R	A	A	R	A	G	G	G	G	G	G	A	R	G	R	G
QPKB01000001.1	413484	A	A	A	A	A	A	A	A	A	A	A	A	A	A	G	A	R	A	A	A	A	N
QPKB01000001.1	413576	G	G	G	G	C	C	N	G	N	N	N	G	G	N	N	G	N	N	G	G	N	N
QPKB01000001.1	413618	G	A	G	G	A	A	N	A	N	N	N	A	A	N	N	A	N	N	A	A	N	N
QPKB01000001.1	413699	T	G	T	T	G	G	N	G	N	N	N	T	T	N	N	T	N	N	T	K	N	N
QPKB01000001.1	415253	T	T	T	T	T	T	T	T	T	T	N	N	T	N	G	K	K	T	T	G	T	N
QPKB01000001.1	415270	G	R	R	G	R	G	G	G	G	G	N	N	G	N	G	G	G	G	G	G	G	N
QPKB01000001.1	416060	C	C	N	C	C	N	C	C	C	C	N	C	C	G	C	N	S	N	N	C	C	N
QPKB01000001.1	416061	Y	Y	N	T	T	N	T	C	T	T	N	T	T	T	T	N	T	N	N	T	T	N
QPKB01000001.1	416095	K	K	N	G	G	N	G	T	G	G	N	G	G	G	G	N	G	N	N	G	G	G
QPKB01000001.1	416175	T	T	N	T	T	N	T	T	T	T	N	T	C	T	T	N	T	N	N	Y	Y	T
QPKB01000001.1	416232	R	G	N	G	G	N	G	G	G	G	N	G	G	G	A	N	R	N	N	G	G	G
QPKB01000001.1	420728	G	G	G	N	N	G	G	G	G	G	G	G	N	R	G	R	A	R	G	R	G	N
QPKB01000001.1	420761	C	C	C	N	N	C	C	C	C	C	A	M	N	A	A	M	A	M	C	M	C	N
QPKB01000001.1	438121	C	C	N	C	N	C	N	C	N	C	N	C	C	N	C	N	C	N	N	N	N	T
QPKB01000001.1	438130	G	G	N	G	N	A	N	G	N	R	N	G	G	N	G	N	G	N	N	N	N	A
QPKB01000001.1	438131	A	A	N	A	N	A	N	A	N	A	N	A	A	N	A	N	A	N	N	N	N	T
QPKB01000001.1	438250	C	C	N	C	N	C	N	C	N	C	N	C	S	N	S	N	G	N	N	N	N	C
QPKB01000001.1	438272	R	G	N	A	N	A	N	A	N	R	N	A	A	N	A	N	A	N	N	N	N	A
QPKB01000001.1	438290	G	G	N	G	N	G	N	G	N	G	N	G	G	N	G	N	G	N	N	N	N	C
QPKB01000001.1	438297	T	T	N	T	N	T	N	T	N	T	N	T	T	N	T	N	T	N	N	N	N	A
QPKB01000001.1	438309	A	A	N	G	N	A	N	G	N	A	N	G	R	N	A	N	A	N	N	N	N	A
QPKB01000001.1	438325	T	T	N	T	N	T	N	T	N	T	N	T	T	N	T	N	T	N	N	N	N	C
QPKB01000001.1	456362	C	C	C	M	M	N	C	N	C	C	C	C	M	C	C	N	C	C	N	N	A	C
QPKB01000001.1	456379	T	T	T	T	T	N	T	N	T	T	T	T	K	K	K	N	T	T	N	N	T	T
QPKB01000001.1	456387	M	C	A	M	C	N	C	N	C	C	C	C	C	C	C	N	C	C	N	N	C	C
QPKB01000001.1	456388	W	A	T	W	A	N	A	N	A	A	A	A	A	A	A	N	A	A	N	N	A	A
QPKB01000001.1	456410	W	T	A	A	W	N	T	N	A	W	A	A	A	A	A	N	A	A	N	N	A	A
QPKB01000001.1	456426	T	T	T	T	T	N	T	N	C	Y	Y	T	T	T	T	N	T	T	N	N	T	T
QPKB01000001.1	456445	C	C	C	C	C	N	C	N	C	C	Y	T	Y	T	T	N	T	T	N	N	C	Y
QPKB01000001.1	456453	G	G	G	G	G	N	G	N	G	G	G	G	G	G	R	N	R	G	N	N	G	R
QPKB01000001.1	456588	A	A	A	A	A	N	A	N	A	A	R	G	R	G	G	N	G	G	N	N	A	R
QPKB01000001.1	457706	N	C	T	T	T	N	N	C	N	N	T	N	T	T	T	T	N	T	T	N	N	T
QPKB01000001.1	457709	N	G	G	G	G	N	N	G	N	N	G	N	G	G	G	G	N	G	G	N	N	T
QPKB01000001.1	457815	N	G	G	G	G	N	N	G	N	N	G	N	G	G	G	G	N	G	G	N	N	T
QPKB01000001.1	457846	T	K	G	N	G	N	N	K	T	T	G	N	K	K	K	G	T	G	K	N	T	G
QPKB01000001.1	457848	T	W	A	N	A	N	N	W	T	T	A	N	W	W	W	A	T	A	W	N	T	A
QPKB01000001.1	457854	A	W	T	N	T	N	N	W	A	A	T	N	W	W	W	T	A	T	W	N	A	T
QPKB01000001.1	457858	T	Y	C	N	C	N	N	Y	T	T	C	N	Y	Y	Y	C	T	C	Y	N	T	C
QPKB01000001.1	457870	A	A	A	N	A	N	N	A	A	A	A	N	A	A	A	A	A	A	A	N	G	A
QPKB01000001.1	457874	C	M	A	N	A	N	N	M	C	C	A	N	M	M	M	A	C	A	M	N	C	A
QPKB01000001.1	457876	T	Y	C	N	C	N	N	Y	T	T	C	N	Y	Y	Y	C	T	C	Y	N	T	C
QPKB01000001.1	457889	C	S	G	N	G	N	N	S	C	C	G	N	S	G	S	G	C	G	S	N	G	G
QPKB01000001.1	457892	A	R	G	N	G	N	N	R	A	A	G	N	R	R	R	G	A	G	R	N	A	G
QPKB01000001.1	457908	A	R	G	N	G	N	N	R	A	A	G	N	R	R	R	G	A	G	R	N	A	G
QPKB01000001.1	457911	A	R	G	N	G	N	N	R	A	A	G	N	R	R	R	G	A	G	R	N	A	G
QPKB01000001.1	457915	A	R	G	N	G	N	N	R	A	A	G	N	R	R	R	G	A	G	R	N	A	G
QPKB01000001.1	457926	A	W	T	N	T	N	N	W	A	A	T	N	W	W	W	T	A	T	W	N	A	T
QPKB01000001.1	457932	T	K	G	N	G	N	N	K	T	T	G	N	K	K	K	G	T	G	K	N	T	G
QPKB01000001.1	469653	R	A	G	A	A	A	A	A	A	A	A	A	A	A	A	A	A	A	A	A	A	A
QPKB01000001.1	469695	Y	C	T	C	C	C	C	C	C	C	C	C	C	C	C	C	C	C	C	C	C	C
QPKB01000001.1	469788	Y	C	T	Y	C	C	C	C	C	C	Y	Y	Y	T	T	Y	T	Y	C	Y	C	T
QPKB01000001.1	469803	C	C	C	C	C	C	C	C	C	C	M	M	C	M	M	M	A	M	C	M	C	C
QPKB01000001.1	469814	R	A	G	R	A	A	A	A	A	A	R	R	R	G	G	R	G	R	A	R	A	G
QPKB01000001.1	469875	R	A	G	G	A	R	R	R	A	R	G	G	G	G	G	G	G	G	G	G	G	G
QPKB01000001.1	472107	C	A	C	C	N	N	C	M	M	C	C	C	C	C	C	C	C	C	N	C	N	N
QPKB01000001.1	472194	G	G	G	G	N	N	G	G	G	G	G	G	G	K	K	K	T	K	N	K	N	G
QPKB01000001.1	472200	T	G	T	T	N	N	G	G	G	G	G	G	G	G	G	G	G	G	N	G	N	G
QPKB01000001.1	472318	G	G	G	G	N	N	G	G	G	G	A	R	G	G	G	G	G	G	N	G	N	G
QPKB01000001.1	481174	N	T	N	C	T	T	T	T	N	N	T	T	N	T	N	T	T	T	T	T	N	N
QPKB01000001.1	481203	N	G	N	A	G	G	G	G	N	N	G	G	N	G	N	G	G	G	G	G	N	N
QPKB01000001.1	481207	N	A	N	A	R	R	A	A	N	N	A	A	N	A	N	A	A	A	A	A	N	N
QPKB01000001.1	481208	N	G	N	G	G	S	G	G	N	N	C	G	N	G	N	G	G	S	C	G	N	N
QPKB01000001.1	481212	N	A	N	G	A	A	A	A	N	N	A	A	N	G	N	R	G	R	A	R	N	N
QPKB01000001.1	481232	N	A	N	A	A	M	A	A	N	N	C	A	N	A	N	A	A	M	C	A	N	N
QPKB01000001.1	481344	N	G	N	A	R	R	A	R	N	N	A	A	N	A	N	A	A	A	A	A	N	N
QPKB01000001.1	481356	N	A	N	G	R	R	G	R	N	N	G	G	N	G	N	G	G	G	G	G	N	N
QPKB01000001.1	481389	N	G	N	G	G	G	A	R	N	N	G	A	N	G	N	R	G	G	G	R	N	N
QPKB01000001.1	496376	T	N	T	T	N	T	N	N	T	T	T	T	T	N	N	T	T	T	T	T	C	N
QPKB01000001.1	496381	T	N	T	T	N	T	N	N	T	T	T	T	T	N	N	T	C	T	T	T	T	N
QPKB01000001.1	496532	G	N	G	G	C	C	N	N	C	C	C	S	C	N	N	C	C	C	C	C	C	N
QPKB01000001.1	496565	C	N	C	C	C	Y	N	N	T	T	T	C	C	N	N	C	C	T	Y	C	C	N
QPKB01000001.1	497835	G	G	G	S	G	G	G	S	G	G	G	G	G	N	N	G	N	N	G	G	S	N
QPKB01000001.1	497922	A	A	A	A	A	A	A	A	A	A	G	R	A	N	N	A	N	N	A	A	A	N
QPKB01000001.1	497939	R	A	G	R	A	A	A	A	A	A	A	A	A	N	N	G	N	N	G	A	R	N
QPKB01000001.1	499426	N	C	C	C	C	C	C	C	C	C	Y	T	T	T	T	T	T	Y	C	T	N	N
QPKB01000001.1	499487	N	A	G	R	A	R	A	A	R	G	G	G	G	G	G	G	G	G	G	G	N	N
QPKB01000001.1	499581	N	A	A	A	A	A	A	A	A	A	R	G	G	G	G	R	G	R	A	G	N	N
QPKB01000001.1	499629	N	A	G	G	R	R	R	R	R	G	G	G	G	G	G	G	G	G	G	G	N	G
QPKB01000001.1	499645	N	G	G	G	G	G	G	G	G	G	R	A	A	A	A	R	A	R	G	A	N	A
QPKB01000001.1	505276	N	T	C	N	N	N	T	N	N	Y	T	N	T	N	T	N	T	N	N	T	T	T
QPKB01000001.1	505278	N	T	T	N	N	N	T	N	N	T	T	N	G	N	T	N	T	N	N	G	T	T
QPKB01000001.1	505296	N	C	T	N	N	N	C	N	N	Y	C	N	C	N	T	N	Y	N	N	C	T	C
QPKB01000001.1	505322	N	A	A	N	N	N	C	N	N	M	C	N	C	N	A	N	M	N	N	C	A	C
QPKB01000001.1	505341	N	T	C	N	N	N	T	N	N	Y	T	N	T	N	C	N	Y	N	N	T	C	T
QPKB01000001.1	505348	N	A	T	N	N	N	A	N	N	W	A	N	A	N	T	N	W	N	N	A	T	T
QPKB01000001.1	505357	N	G	G	N	N	N	G	N	N	G	G	N	G	N	G	N	G	N	N	G	G	C
QPKB01000001.1	505363	N	C	C	N	N	N	C	N	N	C	C	N	C	N	C	N	C	N	N	C	C	A
QPKB01000001.1	505364	N	T	C	N	N	N	C	N	N	C	C	N	C	N	C	N	C	N	N	C	C	C
QPKB01000001.1	505372	N	C	C	N	N	N	T	N	N	Y	C	N	C	N	C	N	C	N	N	C	C	C
QPKB01000001.1	505381	N	C	T	N	N	N	T	N	N	T	T	N	T	N	T	N	T	N	N	T	T	T
QPKB01000001.1	505389	N	C	G	N	N	N	G	N	N	G	G	N	G	N	G	N	G	N	N	G	G	C
QPKB01000001.1	505459	T	Y	Y	N	N	N	N	N	N	T	C	N	T	N	T	Y	N	T	N	C	C	N
QPKB01000001.1	505463	C	Y	Y	N	N	N	N	N	N	C	T	N	C	N	C	Y	N	C	N	T	T	N
QPKB01000001.1	505484	T	K	T	N	N	N	N	N	N	T	G	N	T	N	T	K	N	T	N	G	G	N
QPKB01000001.1	505494	A	A	A	N	N	N	N	N	N	A	A	N	A	N	A	A	N	A	N	G	G	N
QPKB01000001.1	505497	T	Y	Y	N	N	N	N	N	N	T	C	N	T	N	T	Y	N	T	N	C	C	N
QPKB01000001.1	505498	G	R	R	N	N	N	N	N	N	G	A	N	G	N	G	R	N	G	N	A	A	N
QPKB01000001.1	505509	G	R	G	N	N	N	N	N	N	G	A	N	G	N	G	R	N	G	N	A	A	N
QPKB01000001.1	505513	C	C	C	N	N	N	N	N	N	C	C	N	C	N	C	C	N	T	N	C	C	N
QPKB01000001.1	505529	A	R	R	N	N	N	N	N	N	A	G	N	A	N	A	R	N	A	N	G	G	N
QPKB01000001.1	505551	T	Y	T	N	N	N	N	N	N	T	T	N	T	N	T	T	N	T	N	C	C	N
QPKB01000001.1	505593	G	K	K	N	N	N	N	N	N	G	T	N	G	N	G	K	N	G	N	T	T	N
QPKB01000001.1	505595	T	Y	T	N	N	N	N	N	N	T	C	N	T	N	T	Y	N	T	N	C	C	N
QPKB01000001.1	505621	A	M	M	N	N	N	N	N	N	A	C	N	A	N	A	M	N	A	N	C	C	N
QPKB01000001.1	505625	T	Y	T	N	N	N	N	N	N	T	T	N	T	N	T	T	N	T	N	C	C	N
QPKB01000001.1	505631	G	R	R	N	N	N	N	N	N	G	A	N	G	N	G	R	N	G	N	A	A	N
QPKB01000001.1	509023	A	A	T	T	A	A	W	A	A	A	T	N	N	A	A	N	N	W	N	A	T	A
QPKB01000001.1	509119	C	C	C	N	C	C	C	C	C	C	C	N	N	T	T	N	N	Y	N	T	N	N
QPKB01000001.1	509160	T	T	T	T	T	T	Y	T	T	T	T	N	N	T	T	N	N	T	N	T	C	T
QPKB01000001.1	509253	T	T	T	T	T	T	T	T	T	T	T	N	N	T	G	N	N	T	N	T	T	T
QPKB01000001.1	517937	A	A	N	A	A	A	A	A	A	A	W	W	A	T	N	A	N	N	A	A	A	N
QPKB01000001.1	517993	G	G	N	A	G	R	R	A	R	G	A	R	A	A	N	A	N	N	A	A	A	N
QPKB01000001.1	517998	G	G	N	G	G	R	G	G	R	G	R	G	G	A	N	G	N	N	A	G	G	N
QPKB01000001.1	518028	A	A	N	A	A	A	A	A	A	A	A	A	A	A	N	T	N	N	A	A	A	N
QPKB01000001.1	518031	C	C	N	T	Y	C	Y	T	C	C	Y	Y	C	T	N	T	N	N	C	C	T	N
QPKB01000001.1	518171	A	A	N	G	A	A	G	G	A	A	A	A	A	A	N	A	N	N	A	A	G	N
QPKB01000001.1	525369	T	T	T	T	T	T	T	T	T	T	A	W	W	A	A	W	A	W	T	W	N	N
QPKB01000001.1	525491	A	A	A	A	A	G	A	A	R	R	A	A	A	A	A	A	A	R	G	A	N	N
QPKB01000001.1	535179	G	K	N	N	G	K	N	G	K	K	T	N	N	T	T	N	T	T	T	T	N	N
QPKB01000001.1	535223	C	C	N	N	C	C	N	C	C	C	A	N	N	C	C	N	C	C	C	C	N	N
QPKB01000001.1	535224	A	A	N	N	A	A	N	A	A	A	T	N	N	A	A	N	A	A	A	A	N	N
QPKB01000001.1	535241	A	A	N	N	A	A	N	A	A	R	G	N	N	A	A	N	A	A	A	A	N	N
QPKB01000001.1	535282	T	T	N	N	T	T	N	T	T	T	A	N	N	T	T	N	T	T	T	T	N	N
QPKB01000001.1	535314	G	G	N	N	G	G	N	G	G	G	G	N	N	G	G	N	G	G	A	G	N	N
QPKB01000001.1	535356	C	C	N	N	C	C	N	C	C	C	T	N	N	C	C	N	C	C	C	C	N	N
QPKB01000001.1	535358	C	C	N	N	C	C	N	C	C	C	C	N	N	T	T	N	T	Y	C	Y	N	N
QPKB01000001.1	536336	G	G	G	G	G	G	G	G	G	G	G	R	R	A	A	R	A	G	G	A	N	G
QPKB01000001.1	536422	G	G	G	G	G	G	G	G	G	G	G	S	S	C	C	S	C	G	G	C	N	G
QPKB01000001.1	536520	Y	T	C	T	Y	Y	T	T	Y	T	T	C	C	C	C	C	C	N	T	C	N	C
QPKB01000001.1	536582	G	R	G	A	G	G	A	R	G	G	A	G	G	G	G	G	G	G	G	G	N	G
QPKB01000001.1	536637	G	G	G	G	G	N	N	G	G	G	G	G	G	G	G	N	G	G	G	G	G	A
QPKB01000001.1	536648	A	A	A	A	A	N	N	A	A	A	A	A	A	A	A	N	A	A	A	A	A	G
QPKB01000001.1	536679	A	A	A	A	A	N	N	A	A	A	A	A	A	A	A	N	A	A	W	A	W	A
QPKB01000001.1	536708	C	C	C	C	C	N	N	C	C	C	C	C	C	C	C	N	C	C	C	C	C	T
QPKB01000001.1	536725	A	A	A	A	A	N	N	A	A	A	A	A	A	A	A	N	A	A	A	A	A	G
QPKB01000001.1	536874	G	A	G	G	R	N	N	A	A	A	A	A	A	A	A	N	A	A	A	A	A	N
QPKB01000001.1	538604	N	N	N	T	N	T	T	T	T	T	T	N	Y	Y	N	T	Y	T	T	T	T	N
QPKB01000001.1	538658	N	T	N	C	N	C	Y	Y	C	Y	Y	N	Y	T	N	T	T	Y	C	Y	Y	N
QPKB01000001.1	538668	N	T	N	T	N	T	T	T	T	T	T	N	W	A	N	W	A	W	T	W	T	N
QPKB01000001.1	538807	N	N	N	A	N	A	A	A	A	A	A	N	R	R	N	A	A	A	A	A	A	N
QPKB01000001.1	538847	N	N	N	N	N	C	N	N	C	C	T	N	Y	T	N	T	T	Y	Y	Y	T	N
QPKB01000001.1	540275	C	N	C	N	Y	Y	N	C	N	T	T	N	T	T	T	T	T	T	T	T	T	T
QPKB01000001.1	540294	C	N	C	N	C	C	N	C	N	C	C	N	C	C	C	C	C	C	C	C	C	G
QPKB01000001.1	540295	G	N	G	N	G	G	N	G	N	G	A	N	G	R	R	G	G	G	G	G	A	G
QPKB01000001.1	540307	T	N	T	N	T	T	N	T	N	T	G	N	T	T	T	T	T	T	T	T	G	T
QPKB01000001.1	540344	C	N	C	N	C	C	N	C	N	C	C	N	C	Y	Y	C	C	C	C	C	C	T
QPKB01000001.1	540365	A	N	A	N	A	A	N	A	N	A	A	N	A	G	G	G	G	G	A	G	A	G
QPKB01000001.1	540373	T	N	T	N	T	T	N	T	N	T	T	N	T	Y	T	C	C	C	T	C	T	T
QPKB01000001.1	540384	C	N	C	N	C	C	N	C	N	C	C	N	C	C	C	C	C	C	C	C	C	T
QPKB01000001.1	540395	G	N	G	N	G	G	N	G	N	G	N	N	A	G	G	G	G	G	G	G	G	G
QPKB01000001.1	540409	A	N	A	N	A	A	N	A	N	A	N	N	A	W	W	T	T	T	A	T	A	A
QPKB01000001.1	540484	G	N	G	N	G	G	N	G	N	G	N	N	G	G	G	G	G	G	G	G	G	A
QPKB01000001.1	540496	T	N	T	N	T	T	N	T	N	T	T	N	T	T	T	T	T	T	T	T	T	C
QPKB01000001.1	540500	C	N	C	N	C	C	N	C	N	C	C	N	C	C	C	C	C	C	C	C	C	T
QPKB01000001.1	540502	T	N	T	N	T	T	N	T	N	T	T	N	T	Y	T	C	C	C	T	C	T	T
QPKB01000001.1	540511	T	N	T	N	C	C	N	C	N	C	C	N	C	C	C	C	C	C	C	C	C	C
QPKB01000001.1	541944	A	A	A	A	A	A	A	A	A	A	A	N	M	C	M	N	A	A	A	A	A	N
QPKB01000001.1	541974	T	T	T	T	T	W	T	T	W	W	T	N	T	T	T	N	T	A	A	T	W	N
QPKB01000001.1	542005	M	C	A	A	A	M	M	A	M	M	A	N	A	A	A	N	A	A	A	A	A	N
QPKB01000001.1	542017	T	T	T	T	T	T	T	T	T	T	C	N	T	T	T	N	Y	T	T	C	T	N
QPKB01000001.1	542018	Y	T	C	C	C	Y	Y	C	Y	Y	C	N	C	C	C	N	C	C	C	C	C	N
QPKB01000001.1	542022	A	A	A	A	A	A	A	A	A	A	G	N	R	G	G	N	G	A	A	G	A	N
QPKB01000001.1	542220	K	T	G	T	G	K	T	T	K	K	G	N	G	G	G	N	G	G	G	G	K	N
QPKB01000001.1	542237	A	A	A	T	A	A	W	T	A	A	A	N	A	A	A	N	A	A	A	A	W	N
QPKB01000001.1	542238	A	A	A	C	A	A	M	C	A	A	A	N	A	A	A	N	A	A	A	A	M	N
QPKB01000001.1	542249	T	T	T	T	T	T	T	T	T	T	C	N	T	T	Y	N	C	T	T	C	T	N
QPKB01000001.1	542263	K	T	G	T	T	K	T	T	K	K	G	N	G	G	G	N	G	G	G	G	K	N
QPKB01000001.1	542274	C	C	C	C	C	C	C	C	C	C	C	N	C	C	C	N	Y	C	C	T	C	N
QPKB01000001.1	548052	G	G	N	N	G	N	G	G	G	G	N	N	G	N	G	N	G	N	N	N	T	N
QPKB01000001.1	548059	A	A	N	N	A	N	A	A	A	A	N	N	T	N	A	N	A	N	N	N	A	N
QPKB01000001.1	563515	Y	T	C	C	Y	Y	Y	Y	Y	Y	C	C	C	C	C	C	C	C	C	C	C	C
QPKB01000001.1	563968	M	C	A	M	C	C	C	C	C	C	C	C	C	N	C	C	C	C	C	C	C	N
QPKB01000001.1	563972	A	A	A	A	A	R	A	A	A	R	A	R	R	N	G	G	G	G	R	A	R	N
QPKB01000001.1	563985	G	G	G	G	G	R	G	G	G	R	G	G	G	N	G	A	G	A	R	G	R	N
QPKB01000001.1	563992	C	C	C	C	C	C	C	C	C	C	C	M	M	N	A	C	A	C	C	C	C	N
QPKB01000001.1	564030	C	C	C	Y	C	Y	Y	Y	C	Y	T	C	C	N	C	C	C	T	Y	C	Y	N
QPKB01000001.1	564136	T	T	T	T	Y	Y	Y	Y	C	Y	T	T	T	N	T	T	T	T	T	T	T	N
QPKB01000001.1	564140	G	G	G	G	G	G	G	G	G	G	G	G	G	N	R	G	A	G	G	G	G	N
QPKB01000001.1	564167	K	T	G	G	K	K	K	K	T	K	G	G	G	N	G	G	G	G	G	G	G	N
QPKB01000001.1	564189	A	A	A	A	A	R	A	A	A	R	A	A	R	N	G	G	G	G	R	A	R	N
QPKB01000001.1	574186	G	G	G	G	G	G	G	G	G	G	G	G	G	T	T	T	T	G	G	K	G	G
QPKB01000001.1	574223	R	G	A	A	G	R	R	R	G	R	A	A	A	A	A	A	A	A	A	A	A	A
QPKB01000001.1	574257	T	T	T	T	T	T	T	T	T	T	C	Y	Y	C	C	C	C	T	T	Y	T	T
QPKB01000001.1	574264	A	A	A	A	A	R	A	A	A	A	G	R	A	A	A	A	A	A	A	A	A	A
QPKB01000001.1	574410	W	A	T	A	A	A	A	A	A	A	A	A	A	A	A	A	A	A	A	A	A	A
QPKB01000001.1	574412	C	C	C	T	C	C	Y	Y	C	C	C	C	C	C	C	C	C	C	C	C	T	C
QPKB01000001.1	574413	A	A	A	A	A	A	A	A	A	A	G	R	R	G	G	G	G	A	A	R	A	A
QPKB01000001.1	574414	R	G	A	G	G	G	G	G	G	G	G	G	G	G	G	G	G	G	G	G	G	G
QPKB01000001.1	574423	A	A	A	A	A	R	A	A	A	R	A	A	A	A	A	A	A	G	A	A	A	A
QPKB01000001.1	574435	T	T	T	T	T	T	T	T	T	T	A	W	W	A	A	A	A	T	T	W	T	T
QPKB01000001.1	583598	W	A	T	T	W	W	W	W	T	W	T	T	T	T	T	T	T	T	T	T	T	T
QPKB01000001.1	583810	S	C	G	S	C	C	C	C	C	C	C	C	C	C	C	C	C	C	C	C	C	C
QPKB01000001.1	583848	Y	C	T	T	Y	Y	Y	Y	T	Y	T	T	T	T	T	T	T	T	T	T	T	T
QPKB01000001.1	587630	G	G	N	G	G	G	G	N	G	G	G	G	G	G	G	G	G	G	G	G	G	T
QPKB01000001.1	587670	Y	T	N	C	T	T	Y	N	Y	Y	C	C	C	C	C	C	C	C	C	C	C	C
QPKB01000001.1	587725	A	A	N	A	A	A	A	N	A	A	A	A	A	A	A	A	A	A	A	A	A	T
QPKB01000001.1	587729	R	G	N	A	G	G	G	N	G	G	G	G	G	G	G	G	G	G	G	G	G	G
QPKB01000001.1	587792	T	T	N	T	T	T	K	N	K	K	G	T	T	T	T	K	T	K	G	T	K	T
QPKB01000001.1	587808	K	G	N	T	G	G	K	N	K	K	T	T	T	T	T	T	T	T	T	T	T	T
QPKB01000001.1	587822	A	A	N	A	A	A	A	N	A	A	A	A	A	A	A	A	A	A	A	A	A	G
QPKB01000001.1	587847	S	C	N	G	C	C	C	N	C	C	C	C	C	C	C	C	C	C	C	C	C	C
QPKB01000001.1	587849	A	A	N	A	A	A	A	N	A	A	A	G	A	R	G	A	A	A	A	A	A	A
QPKB01000001.1	587861	G	G	N	G	G	G	G	N	G	G	G	G	G	G	G	G	G	G	G	G	G	A
QPKB01000001.1	587889	Y	T	N	C	T	T	Y	N	Y	Y	C	C	C	C	C	C	C	C	C	C	C	C
QPKB01000001.1	587893	T	T	N	T	T	T	T	N	T	T	T	T	T	T	T	T	T	T	T	T	T	C
QPKB01000001.1	587902	G	G	N	G	G	G	K	N	K	K	T	G	G	G	G	G	G	K	T	G	K	G
QPKB01000001.1	587903	G	G	N	G	G	G	K	N	K	K	T	G	G	G	G	G	G	K	T	G	K	T
QPKB01000001.1	588311	C	C	C	Y	C	C	Y	Y	Y	Y	Y	C	C	C	C	Y	C	Y	Y	C	Y	N
QPKB01000001.1	588313	A	A	A	A	R	A	A	A	A	A	R	R	R	G	G	R	G	R	A	R	R	N
QPKB01000001.1	588340	T	T	T	T	T	Y	T	T	Y	Y	T	T	T	T	T	T	T	Y	Y	T	T	N
QPKB01000001.1	588383	C	C	C	C	C	C	C	C	C	C	Y	Y	Y	T	T	Y	T	Y	C	Y	Y	N
QPKB01000001.1	591854	C	C	C	C	N	C	C	C	N	C	C	T	C	N	N	N	N	C	C	C	C	N
QPKB01000001.1	592371	N	G	G	G	G	G	G	G	N	G	G	G	G	G	N	G	N	G	G	G	G	A
QPKB01000001.1	592373	N	T	T	T	T	T	T	T	N	T	T	T	T	T	N	T	N	T	T	T	T	C
QPKB01000001.1	592379	N	T	T	T	T	T	T	T	N	T	T	W	W	T	N	T	N	T	T	W	T	T
QPKB01000001.1	592396	N	G	C	S	G	G	G	G	N	G	G	G	G	G	N	G	N	G	G	G	G	G
QPKB01000001.1	592413	N	G	G	G	G	G	G	G	N	G	S	S	S	C	N	C	N	S	G	S	G	G
QPKB01000001.1	592423	N	T	T	T	T	T	T	T	N	T	T	T	T	T	N	T	N	T	T	T	T	A
QPKB01000001.1	592432	N	A	A	R	A	R	A	G	N	A	R	A	A	A	N	A	N	R	G	A	G	A
QPKB01000001.1	592448	N	T	T	T	T	T	T	T	N	T	Y	Y	Y	T	N	T	N	T	T	T	T	T
QPKB01000001.1	592460	N	T	T	T	T	T	T	T	N	T	T	T	T	T	N	T	N	T	T	T	T	C
QPKB01000001.1	592461	N	G	G	G	G	G	G	G	N	G	G	G	G	G	N	G	N	G	G	G	G	A
QPKB01000001.1	592620	N	G	A	R	G	G	G	G	N	G	G	G	G	G	N	G	N	G	G	G	G	G
QPKB01000001.1	592769	N	A	N	N	A	A	N	A	A	N	A	A	A	A	C	A	C	A	A	A	N	N
QPKB01000001.1	592823	N	A	N	N	G	A	N	A	A	N	G	G	G	G	G	A	G	R	R	G	N	N
QPKB01000001.1	592841	N	C	N	N	C	C	N	C	C	N	C	C	C	T	C	C	C	Y	C	C	N	N
QPKB01000001.1	592928	N	T	N	N	C	C	N	C	C	N	C	C	C	C	C	C	C	C	C	C	N	N
QPKB01000001.1	599483	G	G	N	G	N	G	G	G	N	G	R	N	A	R	G	N	G	G	G	N	N	N
QPKB01000001.1	599570	G	G	N	G	N	G	G	G	N	G	S	N	C	C	C	N	C	G	G	N	N	N
QPKB01000001.1	599579	C	C	N	C	N	C	C	C	N	C	C	N	C	Y	T	N	C	C	C	N	N	C
QPKB01000001.1	604621	N	N	T	T	T	T	T	T	N	N	A	W	A	T	N	T	T	T	T	T	T	T
QPKB01000001.1	604628	N	N	A	A	A	A	A	A	N	N	A	A	A	A	N	A	A	A	A	A	A	C
QPKB01000001.1	604635	N	N	C	C	C	C	C	C	N	N	C	C	C	C	N	C	C	C	C	C	C	G
QPKB01000001.1	604655	N	N	A	A	A	A	A	A	N	N	A	A	A	A	N	A	A	A	A	A	A	C
QPKB01000001.1	604672	N	N	C	C	C	C	C	C	N	N	C	C	C	C	N	C	C	C	C	C	C	T
QPKB01000001.1	604698	N	N	G	G	G	G	G	G	N	N	G	G	G	A	N	G	R	R	G	R	G	A
QPKB01000001.1	604708	N	N	T	T	T	T	T	T	N	N	T	T	T	T	N	T	T	T	T	T	T	C
QPKB01000001.1	604722	N	N	A	A	A	A	A	A	N	N	A	A	A	A	N	A	A	A	A	A	A	C
QPKB01000001.1	604732	N	N	T	T	T	T	T	T	N	N	T	T	T	T	N	T	T	T	T	T	T	C
QPKB01000001.1	618036	T	T	T	T	T	T	T	N	T	T	N	T	T	N	Y	N	Y	N	T	T	T	T
QPKB01000001.1	618046	T	T	T	T	T	T	T	N	T	T	N	T	T	N	T	N	T	N	T	T	T	A
QPKB01000001.1	618195	A	A	A	A	A	A	A	N	A	A	N	G	G	N	G	N	G	N	A	G	R	G
QPKB01000001.1	618240	A	A	G	G	A	A	A	N	A	A	N	A	A	N	A	N	A	N	A	A	A	A
QPKB01000001.1	621516	A	A	A	A	A	A	A	A	A	N	A	A	A	A	A	A	A	A	A	A	N	T
QPKB01000001.1	621542	A	A	A	A	A	A	A	A	A	N	A	A	A	A	A	A	A	A	A	A	N	G
QPKB01000001.1	621573	C	C	C	C	C	C	C	C	C	N	C	C	C	C	C	C	C	C	C	C	N	T
QPKB01000001.1	621586	C	C	C	C	C	C	C	C	C	N	C	C	C	Y	C	Y	Y	Y	C	T	N	C
QPKB01000001.1	621591	K	T	G	K	T	T	T	T	T	N	T	T	T	T	T	T	T	T	T	T	N	T
QPKB01000001.1	621601	A	A	A	A	A	A	A	A	A	N	A	A	A	A	A	A	A	A	A	A	N	G
QPKB01000001.1	621615	A	A	A	M	A	M	M	M	C	N	M	A	M	M	A	M	A	M	C	A	N	A
QPKB01000001.1	621694	G	G	G	G	G	G	G	G	G	N	G	G	G	G	G	G	G	G	G	G	N	T
QPKB01000001.1	621727	T	T	T	T	T	T	T	T	T	N	W	W	W	T	T	T	T	T	T	T	N	T
QPKB01000001.1	621744	C	C	C	C	C	C	C	C	C	N	C	C	C	Y	C	Y	Y	Y	C	T	N	C
QPKB01000001.1	621750	T	T	T	T	T	T	T	T	T	N	T	T	T	T	T	T	T	T	T	T	N	C
QPKB01000001.1	621751	G	G	G	S	G	S	S	S	C	N	S	G	S	G	G	S	G	S	C	G	N	G
QPKB01000001.1	621762	C	C	C	C	C	C	C	C	C	N	C	C	C	C	C	C	C	C	C	C	N	T
QPKB01000001.1	621763	R	A	G	R	G	R	R	R	A	N	R	G	R	G	G	R	G	R	A	G	N	G
QPKB01000001.1	621781	G	G	G	G	G	G	G	G	G	N	G	G	G	G	A	G	R	G	G	G	N	G
QPKB01000001.1	622239	N	A	N	A	A	A	A	A	A	A	A	R	G	A	A	A	A	A	G	A	R	N
QPKB01000001.1	622256	N	A	N	A	A	A	A	A	A	A	A	R	G	A	A	A	A	A	G	A	R	N
QPKB01000001.1	624216	W	T	A	W	N	T	T	T	T	T	T	T	N	N	N	T	N	T	T	N	T	T
QPKB01000001.1	624230	C	C	C	C	N	C	C	C	C	C	C	C	N	N	N	C	N	C	C	N	C	T
QPKB01000001.1	624279	A	A	A	A	N	A	A	A	A	A	A	A	N	N	N	A	N	A	A	N	A	T
QPKB01000001.1	624480	G	G	G	R	N	A	A	A	R	A	A	A	N	G	N	A	N	A	A	N	A	N
QPKB01000001.1	624496	C	C	C	C	N	C	C	C	C	C	C	C	N	T	N	C	N	C	C	N	C	N
QPKB01000001.1	625429	G	G	G	R	G	R	N	R	N	N	R	G	G	G	G	G	G	R	R	G	G	G
QPKB01000001.1	625440	C	C	C	C	C	C	N	C	N	N	C	C	C	Y	C	Y	C	Y	C	T	C	C
QPKB01000001.1	625572	A	A	A	A	A	A	N	A	N	N	A	A	A	R	A	R	A	R	A	G	A	A
QPKB01000001.1	625588	T	T	T	T	T	T	N	T	N	N	T	T	T	K	G	T	T	T	T	T	T	T
QPKB01000001.1	625621	G	G	G	G	G	G	N	G	N	N	R	R	G	A	A	R	A	R	G	A	G	A
QPKB01000001.1	626725	A	A	A	R	A	N	N	G	G	A	R	N	N	N	A	N	A	A	R	A	N	A
QPKB01000001.1	626732	T	T	T	T	T	N	N	T	T	T	T	N	N	N	T	N	T	T	T	T	N	C
QPKB01000001.1	626819	C	C	C	C	C	N	N	C	C	C	Y	N	N	N	T	N	T	T	Y	T	N	T
QPKB01000001.1	626858	G	G	G	G	A	N	N	G	G	A	G	N	N	N	G	N	G	G	G	G	N	G
QPKB01000001.1	626860	C	C	C	C	A	N	N	C	C	A	C	N	N	N	C	N	C	C	C	C	N	C
QPKB01000001.1	627329	A	A	A	A	A	R	R	R	G	R	A	A	A	A	A	A	A	A	A	A	A	A
QPKB01000001.1	627430	C	C	C	C	C	M	M	M	A	M	C	C	C	C	C	C	C	C	C	C	C	C
QPKB01000001.1	627515	T	T	T	T	T	W	W	W	A	W	T	T	T	T	T	T	T	T	T	T	T	T
QPKB01000001.1	628529	A	A	A	A	A	A	N	N	A	N	A	A	N	A	N	A	A	A	A	A	N	C
QPKB01000001.1	628536	G	G	G	G	G	G	N	N	G	N	G	G	N	A	N	R	A	A	G	A	N	G
QPKB01000001.1	628563	T	T	T	T	T	T	N	N	T	N	T	T	N	T	N	T	T	T	T	T	N	C
QPKB01000001.1	628564	G	G	G	G	G	G	N	N	G	N	G	G	N	G	N	G	G	G	G	G	N	A
QPKB01000001.1	628574	A	A	A	A	A	A	N	N	A	N	A	A	N	A	N	A	A	A	A	A	N	G
QPKB01000001.1	628581	G	G	G	G	G	G	N	N	G	N	G	G	N	G	N	G	G	G	G	G	N	A
QPKB01000001.1	628617	T	T	T	T	T	T	N	N	T	N	T	N	N	T	N	T	T	T	T	T	N	C
QPKB01000001.1	628621	T	T	T	T	T	T	N	N	T	N	T	T	N	T	N	T	T	T	T	T	N	A
QPKB01000001.1	628630	G	G	G	G	G	G	N	N	G	N	G	G	N	G	N	G	G	G	G	G	N	A
QPKB01000001.1	628697	C	N	C	C	C	N	N	N	N	N	C	C	N	C	N	C	C	C	C	C	N	A
QPKB01000001.1	628705	C	N	C	C	C	N	N	N	N	N	C	C	N	C	N	C	C	C	C	C	N	A
QPKB01000001.1	628710	A	N	A	A	A	N	N	N	N	N	A	A	N	A	N	A	A	A	A	A	N	G
QPKB01000001.1	628738	G	G	G	G	G	G	N	N	G	N	G	G	N	G	N	G	G	G	G	G	N	A
QPKB01000001.1	628768	A	A	A	A	A	A	N	N	A	N	A	A	N	A	N	A	A	A	A	A	N	G
QPKB01000001.1	628769	T	T	T	T	T	T	N	N	T	N	T	T	N	T	N	T	T	T	T	T	N	C
QPKB01000001.1	634757	N	N	T	T	N	T	N	T	T	T	T	N	A	A	N	N	A	W	A	A	N	N
QPKB01000001.1	634816	N	N	A	A	N	C	N	C	C	C	A	N	A	A	N	N	A	A	A	A	N	N
QPKB01000001.1	634886	N	N	G	G	G	G	N	G	G	G	G	N	A	G	N	N	G	G	R	G	N	N
QPKB01000001.1	640394	N	R	N	N	N	A	G	G	N	N	N	N	N	R	A	G	G	G	G	G	N	A
QPKB01000001.1	640402	N	R	N	N	N	G	A	A	N	N	N	N	N	R	G	A	A	A	A	A	N	G
QPKB01000001.1	640415	N	Y	N	N	N	C	T	T	N	N	N	N	N	T	T	T	T	T	T	T	N	T
QPKB01000001.1	640428	N	Y	N	N	N	C	T	T	N	N	N	N	N	Y	C	T	T	T	T	T	N	T
QPKB01000001.1	643141	N	T	N	N	N	T	T	N	N	A	N	N	T	T	T	T	T	N	T	N	T	N
QPKB01000001.1	644990	T	T	T	N	N	C	N	T	T	T	T	T	N	T	T	Y	T	Y	N	T	N	N
QPKB01000001.1	645007	A	A	A	N	N	A	N	A	A	A	C	C	N	C	A	M	M	M	N	A	N	N
QPKB01000001.1	645014	G	G	G	N	N	G	N	G	G	G	G	G	N	G	A	G	R	G	N	G	N	N
QPKB01000001.1	645073	C	T	C	N	N	T	N	T	T	T	T	T	N	T	N	T	T	T	N	T	N	N
QPKB01000001.1	645086	C	C	C	N	N	C	N	C	C	C	C	C	N	G	N	S	G	S	N	C	N	N
QPKB01000001.1	645190	T	C	T	N	N	C	N	N	N	N	C	C	N	C	C	C	C	C	N	C	N	N
QPKB01000001.1	645191	C	C	C	N	N	T	N	N	N	N	C	C	N	C	C	Y	C	Y	N	C	N	N
QPKB01000001.1	645195	G	C	G	N	N	G	N	N	N	N	G	G	N	G	G	G	G	G	N	G	N	N
QPKB01000001.1	645207	A	A	A	N	N	G	N	N	N	N	A	A	N	A	A	R	A	R	N	A	N	N
QPKB01000001.1	645210	C	T	C	N	N	C	N	N	N	N	C	C	N	C	C	C	C	C	N	C	N	N
QPKB01000001.1	645213	G	G	G	N	N	G	N	N	N	N	G	G	N	G	G	G	G	G	N	A	N	N
QPKB01000001.1	645214	A	A	A	N	N	G	N	N	N	N	G	G	N	G	G	G	G	G	N	G	N	N
QPKB01000001.1	645220	T	T	T	N	N	T	N	N	N	N	T	T	N	T	T	T	T	T	N	C	N	N
QPKB01000001.1	645223	T	C	T	N	N	T	N	N	N	N	C	C	N	T	T	T	T	T	N	T	N	N
QPKB01000001.1	645241	G	G	G	N	N	G	N	N	N	N	A	A	N	G	G	G	G	G	N	G	N	N
QPKB01000001.1	647428	C	C	C	C	C	C	C	C	C	C	C	N	N	C	C	C	N	C	N	C	C	T
QPKB01000001.1	647438	A	A	A	A	A	A	A	A	A	A	A	N	N	C	C	A	N	A	N	A	A	C
QPKB01000001.1	647443	T	T	T	T	T	T	T	T	T	T	T	N	N	T	T	T	N	T	N	T	T	C
QPKB01000001.1	647449	C	C	C	C	C	Y	C	C	T	T	C	N	N	C	C	C	N	T	N	C	C	C
QPKB01000001.1	647456	C	C	C	C	C	C	C	C	C	C	C	N	N	C	C	C	N	C	N	C	C	T
QPKB01000001.1	647526	C	C	C	C	C	C	C	C	C	C	C	N	N	C	C	C	N	C	N	C	C	A
QPKB01000001.1	647654	N	T	T	T	T	T	T	T	T	T	T	N	N	T	T	T	N	T	N	T	T	C
QPKB01000001.1	647711	N	T	T	T	T	T	T	T	T	T	T	N	N	T	T	T	N	T	N	T	T	C
QPKB01000001.1	648487	G	N	G	G	G	G	G	G	G	G	S	C	C	S	S	S	C	S	G	C	G	G
QPKB01000001.1	649071	A	N	A	M	C	C	C	C	C	C	C	C	C	C	C	C	C	C	C	C	C	C
QPKB01000001.1	649110	T	N	T	T	T	T	T	T	T	T	K	G	G	T	T	T	T	T	T	T	T	T
QPKB01000001.1	649146	N	N	G	G	N	A	A	A	N	N	N	A	N	A	A	A	A	A	A	N	A	N
QPKB01000001.1	649155	N	N	G	G	N	G	G	G	N	N	N	A	N	A	A	R	A	G	G	N	G	N
QPKB01000001.1	649176	N	N	A	A	N	G	A	A	N	N	N	A	N	A	A	A	A	A	A	N	A	N
QPKB01000001.1	649261	N	N	A	A	N	C	C	C	N	N	N	C	N	C	C	C	C	C	C	N	C	N
QPKB01000001.1	649714	K	G	T	T	G	N	G	G	G	G	G	G	G	G	G	G	G	G	N	G	N	N
QPKB01000001.1	649765	T	T	T	T	T	N	T	T	T	T	T	T	T	W	W	T	T	T	N	T	N	N
QPKB01000001.1	649945	G	G	G	G	G	N	G	G	G	G	G	G	G	G	K	G	K	G	N	G	N	N
QPKB01000001.1	651798	A	N	A	A	N	N	A	A	N	N	N	A	N	A	C	A	A	N	N	N	A	N
QPKB01000001.1	652155	C	C	C	C	C	N	C	C	C	N	C	C	C	C	C	C	C	C	C	C	C	T
QPKB01000001.1	652174	G	G	G	G	G	N	G	G	G	N	G	G	G	G	G	G	G	G	G	G	G	T
QPKB01000001.1	652185	C	C	C	C	C	N	C	C	C	N	Y	Y	Y	T	T	Y	T	C	C	Y	C	T
QPKB01000001.1	652196	T	T	T	T	T	N	T	T	T	N	T	T	T	T	T	T	T	T	T	T	T	A
QPKB01000001.1	652201	C	C	C	C	C	N	C	C	C	N	C	C	C	C	C	C	C	C	C	C	C	T
QPKB01000001.1	652234	G	G	G	G	G	N	G	G	G	N	G	G	G	G	G	G	G	G	G	G	G	A
QPKB01000001.1	652336	G	G	G	G	G	N	G	G	G	N	G	G	G	G	G	G	G	G	G	G	G	A
QPKB01000001.1	652350	C	C	C	C	C	N	C	C	C	N	C	C	C	T	C	Y	Y	C	C	Y	C	C
QPKB01000001.1	652359	A	A	A	A	A	N	A	A	A	N	A	R	R	A	A	A	A	A	A	R	A	A
QPKB01000001.1	652380	A	A	A	A	A	N	A	A	A	N	A	A	A	A	A	A	A	A	A	A	A	C
QPKB01000001.1	652389	T	T	T	T	T	N	T	T	T	N	W	W	W	A	A	W	A	T	T	W	T	A
QPKB01000001.1	652417	A	A	A	A	A	N	A	A	W	N	A	A	A	A	A	A	A	T	T	A	A	A
QPKB01000001.1	653371	N	T	T	T	T	N	T	N	T	N	N	N	N	G	N	T	G	G	T	G	N	N
QPKB01000001.1	653946	T	T	G	G	G	N	T	K	K	N	G	G	N	G	N	N	N	G	G	N	G	N
QPKB01000001.1	654121	C	C	C	C	C	N	C	C	C	N	C	Y	N	T	N	N	N	C	C	N	C	N
QPKB01000001.1	667359	G	G	G	G	G	G	G	G	G	G	G	G	G	G	G	R	G	R	R	R	G	G
QPKB01000001.1	667586	R	R	R	R	R	G	G	G	R	R	G	G	G	G	G	G	G	R	G	R	R	G
QPKB01000001.1	667593	C	C	C	C	C	C	C	C	C	C	Y	C	Y	Y	Y	Y	Y	Y	Y	Y	C	C
QPKB01000001.1	671521	N	C	C	N	C	N	N	C	C	C	C	C	N	N	N	Y	C	T	C	C	N	N
QPKB01000001.1	671544	N	A	A	N	A	N	N	A	A	A	A	A	N	N	N	W	A	T	A	A	N	N
QPKB01000001.1	671671	N	C	C	N	T	N	N	C	C	C	C	C	N	N	N	C	C	C	C	C	N	N
QPKB01000001.1	671681	N	T	T	N	T	N	N	T	T	T	T	T	N	N	N	Y	T	C	T	T	N	N
QPKB01000001.1	690594	T	N	T	T	T	T	T	T	T	T	W	A	T	W	T	W	W	A	T	W	T	N
QPKB01000001.1	690596	T	N	T	T	T	T	T	T	T	T	K	G	T	K	T	K	K	G	T	K	T	N
QPKB01000001.1	690628	T	N	T	T	T	T	T	T	T	T	W	A	T	W	T	W	W	A	T	W	T	N
QPKB01000001.1	690805	C	N	C	C	C	C	C	C	C	C	C	C	C	Y	Y	C	C	C	C	C	C	N
QPKB01000001.1	690850	N	N	N	A	G	A	A	A	A	A	A	N	G	N	N	A	N	A	A	G	A	N
QPKB01000001.1	715715	T	N	T	T	N	T	T	T	W	W	T	T	T	T	T	W	T	W	W	T	W	A
QPKB01000001.1	715808	T	N	T	T	N	T	T	T	Y	Y	T	T	T	T	T	Y	T	Y	Y	T	Y	C
QPKB01000001.1	732367	G	G	G	G	A	G	N	G	G	G	N	G	G	G	N	G	G	G	G	G	G	N
QPKB01000001.1	732369	G	G	G	G	G	G	G	G	T	T	N	G	K	T	N	K	T	K	G	G	G	N
QPKB01000001.1	732381	T	T	T	T	C	C	T	T	C	C	N	T	T	T	N	T	T	Y	C	T	C	N
QPKB01000001.1	732404	A	A	A	A	A	A	A	A	A	A	N	A	R	G	N	R	G	R	A	A	A	N
QPKB01000001.1	732416	C	C	T	Y	C	C	C	C	C	C	N	T	Y	C	N	C	C	C	C	T	C	N
QPKB01000001.1	732443	T	T	T	T	T	C	N	T	C	C	N	T	T	T	N	T	T	Y	C	T	T	N
QPKB01000001.1	732475	T	T	T	T	T	T	T	T	T	T	N	T	T	T	N	T	T	T	T	T	A	N
QPKB01000001.1	732478	G	G	G	G	G	T	G	G	T	T	N	G	G	G	N	G	G	T	T	G	G	N
QPKB01000001.1	732617	C	C	T	Y	C	C	C	C	C	C	N	C	C	C	N	C	C	C	C	C	C	N
QPKB01000001.1	735570	G	N	R	G	N	R	A	A	N	R	A	N	R	N	N	N	N	N	N	A	G	N
QPKB01000001.1	735572	C	N	C	C	N	C	T	T	N	C	C	N	C	N	N	N	N	N	N	C	C	N
QPKB01000001.1	735575	G	N	G	G	N	G	G	G	N	G	T	N	G	N	N	N	N	N	N	G	G	N
QPKB01000001.1	735634	T	N	C	C	N	Y	C	C	N	T	C	N	Y	N	N	N	N	N	N	C	T	N
QPKB01000001.1	735635	C	N	Y	C	N	Y	C	C	N	C	C	N	C	N	N	N	N	N	N	T	C	N
QPKB01000001.1	735674	N	N	N	G	N	N	G	G	G	G	G	G	G	G	R	G	R	R	G	G	N	N
QPKB01000001.1	735687	G	N	N	G	N	N	G	G	G	G	G	G	G	G	R	G	R	R	G	G	N	N
QPKB01000001.1	735755	C	N	T	C	N	T	C	C	C	C	C	C	C	C	C	C	C	Y	C	Y	N	N
QPKB01000001.1	735875	G	N	N	A	N	N	R	A	R	R	A	A	R	A	R	A	R	R	A	A	G	N
QPKB01000001.1	793650	N	N	N	N	C	N	N	N	N	N	T	T	T	Y	C	T	T	T	N	T	T	N
QPKB01000001.1	793681	N	N	N	N	A	N	N	N	N	N	C	C	A	M	A	C	C	C	N	C	A	N
QPKB01000001.1	793706	N	N	N	N	G	N	N	N	N	N	A	A	G	R	G	A	A	A	N	A	G	N
QPKB01000001.1	801791	N	N	N	T	N	T	N	N	T	T	T	T	N	T	N	T	N	T	T	T	N	G
QPKB01000001.1	801828	N	N	N	C	N	C	N	N	C	C	C	C	N	C	N	C	N	C	C	C	N	A
QPKB01000001.1	801838	N	N	N	C	N	C	N	N	C	C	C	C	N	C	N	C	N	C	C	C	N	T
QPKB01000001.1	801972	N	N	N	T	N	G	N	N	G	G	T	T	N	T	N	T	N	K	G	T	N	T
QPKB01000001.1	801978	N	N	N	C	N	C	N	N	C	C	C	C	N	C	N	C	N	C	C	C	N	T
QPKB01000001.1	801984	N	N	N	C	N	C	N	N	C	C	C	Y	N	C	N	C	N	C	C	C	N	T
QPKB01000001.1	802004	N	N	N	T	N	C	N	N	C	C	C	C	N	C	N	C	N	C	C	C	N	T
QPKB01000001.1	803935	A	A	A	A	N	A	A	A	A	A	A	A	A	A	R	A	R	A	N	A	A	N
QPKB01000001.1	803960	G	G	G	G	N	G	G	G	G	G	G	R	R	G	G	G	G	G	N	A	G	N
QPKB01000001.1	803991	C	C	C	C	N	C	C	C	C	C	C	C	C	C	Y	C	Y	C	N	C	C	N
QPKB01000001.1	803999	T	T	T	T	N	T	T	T	T	T	Y	C	C	C	C	T	C	T	N	C	T	N
QPKB01000001.1	804011	T	T	T	T	N	T	T	T	T	T	Y	C	C	C	C	T	C	T	N	C	T	N
QPKB01000001.1	804026	G	G	G	G	N	G	G	G	G	G	R	R	R	A	A	G	A	G	N	G	G	N
QPKB01000001.1	804143	A	A	A	A	N	A	A	A	A	A	W	A	W	T	T	A	T	A	N	A	A	N
QPKB01000001.1	804157	A	T	A	A	N	A	W	W	W	W	A	A	A	A	A	A	A	A	N	A	A	N
QPKB01000001.1	804159	T	T	T	T	N	T	T	T	T	T	Y	Y	Y	C	C	T	C	T	N	T	T	N
QPKB01000001.1	804172	C	C	C	C	N	C	C	C	C	C	Y	Y	Y	T	T	C	T	C	N	C	C	N
QPKB01000001.1	807522	A	A	A	A	A	A	A	A	A	A	A	R	R	A	A	R	N	A	R	A	R	A
QPKB01000001.1	807535	C	C	C	C	C	C	C	C	C	C	M	M	M	A	C	M	N	M	C	A	C	C
QPKB01000001.1	807672	G	N	G	G	A	G	G	G	N	G	G	G	G	G	G	G	N	G	G	G	G	G
QPKB01000001.1	807678	A	N	A	A	A	A	A	A	N	A	A	A	A	A	T	A	N	A	A	A	W	W
QPKB01000001.1	807702	C	C	C	C	C	C	C	C	C	C	C	C	C	C	A	C	N	C	C	C	M	A
QPKB01000001.1	807704	G	G	G	G	G	G	G	G	G	G	G	G	G	G	A	G	N	G	G	G	R	A
QPKB01000001.1	807705	A	A	A	A	A	A	A	A	A	A	A	A	A	A	T	A	N	A	A	A	W	T
QPKB01000001.1	814355	N	C	C	N	N	Y	T	T	N	T	T	N	T	N	T	T	T	N	T	T	Y	T
QPKB01000001.1	814401	N	C	C	N	N	C	C	C	N	C	N	N	T	N	C	C	C	N	C	N	C	C
QPKB01000001.1	814406	N	A	A	N	N	A	G	G	N	G	N	N	G	N	N	N	G	N	G	N	R	R
QPKB01000001.1	814518	N	W	W	A	N	W	A	A	N	A	A	N	A	N	A	A	A	N	A	A	W	N
QPKB01000001.1	814538	N	A	A	A	N	A	A	A	N	A	A	N	A	N	A	T	T	N	A	A	A	N
QPKB01000001.1	814540	N	T	T	T	N	T	T	T	N	T	Y	N	T	N	C	T	T	N	T	T	T	N
QPKB01000001.1	814546	N	R	R	A	N	A	A	G	N	A	A	N	R	N	A	A	A	N	A	A	A	N
QPKB01000001.1	814587	N	A	A	N	N	R	N	N	N	N	G	N	G	N	G	G	G	N	G	G	R	N
QPKB01000001.1	818166	C	C	C	C	C	C	N	C	C	N	Y	Y	N	T	T	Y	N	Y	C	Y	N	N
QPKB01000001.1	818228	C	T	C	C	T	T	N	T	T	N	C	C	N	C	C	C	C	C	C	C	N	N
QPKB01000001.1	818394	C	C	C	C	C	C	N	C	C	N	C	C	N	C	C	C	T	C	C	C	N	N
QPKB01000001.1	818516	N	A	N	A	N	N	N	A	A	A	A	A	A	A	A	N	N	A	N	N	A	G
QPKB01000001.1	818519	N	G	N	G	N	N	N	G	G	G	G	G	G	G	G	N	N	G	N	N	G	A
QPKB01000001.1	818525	N	A	N	A	N	N	N	A	A	A	G	G	A	R	A	N	N	G	N	N	A	A
QPKB01000001.1	818569	N	A	N	A	N	N	N	A	A	A	C	C	A	M	A	N	N	C	N	N	A	A
QPKB01000001.1	818577	N	G	N	G	N	N	N	G	G	G	G	G	G	G	G	N	N	G	N	N	G	A
QPKB01000001.1	818604	N	G	N	G	N	N	N	G	G	G	G	G	G	G	G	N	N	G	N	N	G	A
QPKB01000001.1	818613	N	C	N	C	N	N	N	C	G	S	C	C	C	C	C	N	N	C	N	N	C	C
QPKB01000001.1	818618	N	G	N	A	N	N	N	G	A	R	G	G	G	G	G	N	N	G	N	N	G	G
QPKB01000001.1	818706	N	C	N	T	N	N	N	C	T	Y	T	T	T	T	T	N	N	T	N	N	T	T
QPKB01000001.1	818724	N	T	N	T	N	N	N	T	A	W	T	T	T	T	T	N	N	T	N	N	T	A
QPKB01000001.1	818725	N	T	N	T	N	N	N	T	T	T	T	T	T	T	T	N	N	T	N	N	T	A
QPKB01000001.1	818726	N	T	N	T	N	N	N	T	T	T	T	T	T	T	T	N	N	T	N	N	T	A
QPKB01000001.1	818728	N	T	N	T	N	N	N	T	T	T	T	T	T	T	T	N	N	T	N	N	T	A
QPKB01000001.1	818746	N	A	N	A	N	N	N	A	A	A	G	G	R	G	G	N	N	G	N	N	A	A
QPKB01000001.1	818748	N	G	N	G	N	N	N	G	G	G	G	G	G	G	G	N	N	G	N	N	G	A
QPKB01000001.1	818764	N	A	N	N	N	N	N	A	A	A	A	A	A	A	A	N	N	A	N	N	A	G
QPKB01000001.1	818765	N	T	N	T	N	N	N	T	T	T	T	T	T	T	T	N	N	T	N	N	T	A
QPKB01000001.1	818767	N	C	N	C	N	N	N	C	C	C	C	C	C	C	C	N	N	C	N	N	C	A
QPKB01000001.1	818798	N	T	N	T	N	N	N	T	T	T	T	T	T	T	T	N	N	T	N	N	T	C
QPKB01000001.1	818799	N	G	N	G	N	N	N	G	G	G	G	G	G	G	G	N	N	G	N	N	G	C
QPKB01000001.1	818804	N	A	N	A	N	N	N	A	A	A	A	A	A	A	A	N	N	A	N	N	A	T
QPKB01000001.1	818811	N	G	N	T	N	N	N	G	T	K	T	T	T	T	T	N	N	T	N	N	T	T
QPKB01000001.1	818813	N	A	N	A	N	N	N	A	A	A	A	A	A	A	A	N	N	A	N	N	A	G
QPKB01000001.1	821158	C	C	C	C	C	C	C	C	Y	Y	C	C	C	C	C	C	C	C	Y	C	C	N
QPKB01000001.1	821171	Y	C	T	T	C	T	C	Y	Y	Y	T	T	T	T	T	T	T	T	T	T	T	N
QPKB01000001.1	821355	A	A	A	A	A	A	A	A	A	A	R	G	R	G	G	R	G	G	A	R	A	N
QPKB01000001.1	840159	T	C	T	T	C	C	N	Y	Y	Y	T	T	N	N	T	T	N	T	T	T	T	T
QPKB01000001.1	840178	T	T	T	T	T	T	N	T	T	T	T	T	N	N	T	T	N	T	T	T	T	G
QPKB01000001.1	840179	G	G	G	G	G	G	N	G	G	G	G	G	N	N	G	G	N	G	G	G	G	A
QPKB01000001.1	840181	A	A	A	A	A	A	N	A	A	A	A	A	N	N	A	A	N	A	A	A	A	T
QPKB01000001.1	840191	G	G	G	G	G	G	N	G	G	G	G	G	N	N	G	G	N	G	G	G	G	T
QPKB01000001.1	840196	A	A	A	A	A	A	N	A	A	A	A	A	N	N	A	A	N	A	A	A	A	G
QPKB01000001.1	840202	G	G	G	G	G	G	N	G	G	G	G	G	N	N	G	G	N	G	G	G	G	A
QPKB01000001.1	840212	C	C	C	C	C	C	N	C	C	C	C	C	N	N	C	C	N	C	C	C	C	T
QPKB01000001.1	840214	A	A	A	A	A	A	N	A	A	A	A	A	N	N	A	A	N	A	A	A	A	T
QPKB01000001.1	840226	G	G	G	G	G	K	N	K	K	K	T	T	N	N	T	T	N	T	T	T	T	G
QPKB01000001.1	840242	T	T	T	T	T	T	N	T	T	T	T	T	N	N	T	T	N	T	T	T	T	G
QPKB01000001.1	840244	G	G	G	G	G	G	N	G	G	G	G	G	N	N	G	G	N	G	G	G	G	A
QPKB01000001.1	840247	A	A	A	A	A	A	N	A	A	A	A	A	N	N	A	A	N	A	A	A	A	C
QPKB01000001.1	840250	G	G	G	G	G	G	N	G	G	G	G	G	N	N	G	G	N	G	G	G	G	A
QPKB01000001.1	840264	A	A	A	A	A	A	N	A	A	A	A	A	N	N	A	A	N	A	A	A	A	G
QPKB01000001.1	840382	C	C	C	C	C	C	N	Y	C	C	T	T	N	N	T	T	N	C	Y	T	T	N
QPKB01000001.1	842128	G	G	G	G	G	G	G	G	G	G	N	N	G	N	T	N	G	N	G	G	G	N
QPKB01000001.1	842772	N	N	G	G	C	C	C	N	N	N	C	C	C	C	N	C	N	C	N	N	N	N
QPKB01000001.1	842790	N	N	G	G	G	G	G	N	N	N	T	K	T	T	N	G	N	G	N	N	N	N
QPKB01000001.1	842928	N	N	N	G	G	N	G	G	N	N	R	G	N	A	N	G	A	A	N	G	N	N
QPKB01000001.1	843071	N	N	N	G	G	N	G	G	N	N	R	G	N	A	N	G	A	A	N	G	N	N
QPKB01000001.1	843073	N	N	N	A	A	N	A	A	N	N	W	A	N	W	N	A	T	T	N	A	N	N
QPKB01000001.1	847831	K	T	G	G	K	K	T	T	K	K	G	G	G	G	G	G	G	G	G	G	N	N
QPKB01000001.1	847850	A	A	A	A	A	A	A	A	A	A	A	A	G	A	A	A	A	A	A	A	N	N
QPKB01000001.1	848067	R	G	A	A	R	A	G	G	R	R	A	A	A	A	A	A	A	A	A	A	N	N
QPKB01000001.1	848069	C	C	C	C	C	C	C	C	C	C	C	C	C	C	M	C	M	C	C	C	N	N
QPKB01000001.1	851057	G	T	G	N	T	N	T	T	K	K	K	G	T	G	G	K	N	N	T	K	K	N
QPKB01000001.1	851094	T	C	T	N	C	N	C	C	Y	Y	Y	T	C	T	T	Y	N	N	C	Y	C	N
QPKB01000001.1	851103	G	G	G	N	G	N	G	G	R	R	G	G	G	G	G	G	N	N	G	G	G	N
QPKB01000001.1	851151	T	T	T	N	T	N	Y	T	T	T	Y	T	C	T	T	T	N	N	C	Y	C	N
QPKB01000001.1	851228	A	C	A	N	C	N	C	C	C	C	C	C	C	C	C	C	N	N	C	C	C	N
QPKB01000001.1	851298	T	T	T	N	T	N	T	T	T	T	T	N	T	N	C	T	N	N	T	T	T	N
QPKB01000001.1	852215	C	C	C	C	C	C	C	C	N	C	C	C	C	C	Y	C	Y	N	C	C	C	C
QPKB01000001.1	852276	G	G	G	G	G	G	G	G	N	G	G	G	R	R	R	G	G	N	G	G	G	N
QPKB01000001.1	852320	T	T	T	T	T	T	T	T	N	T	T	Y	Y	C	C	T	C	N	T	Y	T	N
QPKB01000001.1	852345	G	G	G	G	G	G	G	G	N	G	G	R	R	A	A	G	R	N	G	G	G	G
QPKB01000001.1	852403	G	G	G	G	G	G	G	G	N	G	G	G	G	G	R	G	R	N	G	G	G	G
QPKB01000001.1	852429	G	G	G	G	G	G	G	G	N	G	G	G	G	G	K	G	K	N	G	G	G	G
QPKB01000001.1	859210	A	N	A	N	N	A	N	N	A	N	A	N	A	N	N	A	T	W	A	A	A	N
QPKB01000001.1	860691	T	T	N	T	N	T	T	T	N	N	T	T	T	N	N	N	N	T	T	T	N	C
QPKB01000001.1	860692	C	C	N	C	N	C	C	C	N	N	C	C	C	N	N	N	N	C	C	C	N	A
QPKB01000001.1	860695	T	T	N	C	N	T	T	T	N	N	T	T	T	N	N	N	N	N	T	T	N	T
QPKB01000001.1	860714	T	T	N	T	N	T	T	T	N	N	T	T	T	N	N	N	N	T	T	T	N	A
QPKB01000001.1	861390	A	A	A	A	A	A	A	R	A	A	R	A	A	N	N	A	A	A	A	A	A	N
QPKB01000001.1	861462	R	N	N	N	R	N	G	G	G	G	N	G	G	N	N	G	G	G	G	G	G	N
QPKB01000001.1	864924	N	C	N	N	C	N	N	C	N	C	C	N	C	N	C	T	Y	N	C	T	C	N
QPKB01000001.1	864936	G	G	N	G	C	N	N	G	N	G	G	N	G	N	G	G	G	N	G	G	G	N
QPKB01000001.1	864967	A	A	N	A	A	N	N	A	N	A	A	N	A	N	W	A	W	N	A	A	A	N
QPKB01000001.1	864968	G	G	N	G	G	N	N	G	N	S	G	N	G	N	G	G	G	N	S	G	G	N
QPKB01000001.1	865014	G	T	N	G	T	N	N	T	N	T	T	N	T	N	T	T	T	N	T	T	T	N
QPKB01000001.1	865023	G	G	N	T	G	N	N	G	N	G	G	N	G	N	G	G	G	N	G	G	G	N
QPKB01000001.1	865032	C	C	N	C	C	N	N	C	N	Y	C	N	C	N	C	C	C	N	Y	C	C	N
QPKB01000001.1	865078	T	C	N	T	T	N	N	C	N	Y	C	N	Y	N	T	T	T	N	Y	T	C	N
QPKB01000001.1	865083	A	A	N	A	G	N	N	A	N	A	A	N	A	N	A	A	A	N	A	A	A	N
QPKB01000001.1	865085	C	C	N	C	C	N	N	C	N	M	C	N	C	N	C	C	C	N	M	C	C	N
QPKB01000001.1	865087	G	G	N	G	G	N	N	G	N	R	G	N	G	N	A	G	R	N	R	G	G	N
QPKB01000001.1	865146	T	A	N	T	T	N	N	A	N	W	A	N	A	N	T	T	T	N	W	T	A	N
QPKB01000001.1	865157	T	C	N	T	T	N	N	C	N	C	C	N	C	N	C	C	C	N	C	C	C	N
QPKB01000001.1	865158	G	G	N	G	G	N	N	G	N	R	G	N	G	N	A	G	R	N	R	G	G	N
QPKB01000001.1	865165	C	T	N	C	T	N	N	T	N	T	T	N	T	N	T	T	T	N	T	T	T	N
QPKB01000001.1	865641	C	N	N	C	C	C	N	N	C	N	C	N	N	C	N	Y	T	T	C	T	N	N
QPKB01000001.1	881732	C	C	N	C	N	A	N	N	N	C	N	C	C	N	C	C	C	N	A	N	C	N
QPKB01000001.1	881835	C	C	N	C	N	C	N	N	N	C	N	Y	C	N	Y	T	C	N	C	N	C	N
QPKB01000001.1	881845	A	A	N	C	N	A	N	N	N	A	N	M	A	N	A	A	A	N	A	N	C	N
QPKB01000001.1	881853	G	G	N	G	N	G	N	N	N	G	N	G	G	N	R	G	A	N	G	N	G	N
QPKB01000001.1	881856	C	C	N	T	N	C	N	N	N	C	N	Y	C	N	C	C	C	N	C	N	T	N
QPKB01000001.1	881899	C	C	N	C	N	C	N	N	N	C	N	Y	C	N	Y	T	C	N	C	N	C	N
QPKB01000001.1	881904	G	G	N	G	N	G	N	N	N	G	N	G	G	N	K	G	T	N	G	N	G	N
QPKB01000001.1	882428	A	A	A	R	A	A	R	R	A	A	A	R	R	A	N	A	A	A	G	R	G	A
QPKB01000001.1	882456	Y	T	C	Y	T	T	T	T	T	T	T	T	T	T	N	T	T	T	T	T	T	T
QPKB01000001.1	882986	A	A	N	A	A	N	A	A	R	R	N	A	A	N	A	A	A	N	N	N	A	N
QPKB01000001.1	883155	C	C	N	C	C	N	C	C	C	C	N	C	C	N	T	C	Y	N	N	N	C	N
QPKB01000001.1	883162	C	T	N	T	T	N	T	T	T	T	N	T	T	N	T	T	T	N	N	N	T	N
QPKB01000001.1	883193	T	T	N	N	Y	N	T	T	T	T	N	T	T	N	Y	T	Y	N	N	N	T	N
QPKB01000001.1	897670	C	C	N	N	N	T	C	N	C	Y	C	C	C	N	C	C	C	N	T	C	C	N
QPKB01000001.1	897690	R	A	N	N	N	G	A	N	A	R	G	G	G	N	G	G	G	N	G	G	G	N
QPKB01000001.1	897732	A	A	N	N	N	A	A	N	A	A	A	A	A	N	A	A	W	N	A	W	A	N
QPKB01000001.1	897868	A	A	N	N	N	T	A	N	A	W	A	A	A	N	A	A	A	N	T	A	A	N
QPKB01000001.1	898208	K	G	T	N	G	T	N	G	N	K	G	G	N	N	N	G	N	N	K	G	G	N
QPKB01000001.1	911638	N	T	T	T	T	T	T	T	T	T	T	T	T	T	T	T	T	T	T	T	N	G
QPKB01000001.1	911643	N	C	C	C	C	C	C	C	C	C	C	C	C	C	C	C	C	C	C	C	N	T
QPKB01000001.1	911670	N	T	T	T	T	T	T	T	T	T	Y	Y	T	Y	T	T	T	T	T	T	N	T
QPKB01000001.1	911693	N	T	T	T	T	T	T	T	T	T	T	T	T	T	T	T	T	T	T	T	N	C
QPKB01000001.1	911700	N	C	C	C	C	C	C	C	C	C	C	C	C	C	C	C	C	C	C	C	N	G
QPKB01000001.1	911758	N	A	A	A	A	A	A	A	A	A	A	A	A	A	A	A	A	A	A	A	N	G
QPKB01000001.1	911765	N	C	C	C	C	C	C	C	C	C	C	C	C	C	C	C	C	C	C	C	N	A
QPKB01000001.1	911771	N	G	G	G	G	G	G	G	G	G	G	G	G	G	G	G	G	G	G	G	N	C
QPKB01000001.1	911774	N	A	A	A	A	A	A	A	A	A	A	A	A	A	A	R	R	G	A	R	N	A
QPKB01000001.1	911810	N	T	T	T	T	T	T	T	T	T	T	T	T	T	T	T	T	T	T	T	N	C
QPKB01000001.1	911814	N	G	G	G	G	G	G	G	G	G	G	G	G	G	G	G	G	G	G	G	N	C
QPKB01000001.1	911834	N	A	A	A	A	A	A	A	A	A	A	A	A	A	A	A	A	A	A	A	N	C
QPKB01000001.1	911838	N	G	G	G	G	G	G	G	G	G	G	G	G	G	G	G	G	G	G	G	N	A
QPKB01000001.1	911846	N	T	T	T	T	T	T	T	T	T	T	T	T	T	T	T	T	T	T	T	N	C
QPKB01000001.1	911857	N	C	C	C	C	C	C	C	C	C	C	C	C	C	C	C	C	C	C	C	N	A
QPKB01000001.1	911862	N	T	T	T	T	T	T	T	T	T	T	T	T	T	T	T	T	T	T	T	N	C
QPKB01000001.1	913642	T	T	T	T	T	T	T	T	T	T	W	W	W	W	A	N	A	T	T	N	T	N
QPKB01000001.1	913689	T	T	T	T	T	T	T	T	T	C	T	T	T	T	T	N	T	T	T	N	T	N
QPKB01000001.1	913715	A	A	A	A	A	G	A	A	A	G	A	A	A	A	A	N	A	R	R	N	A	N
QPKB01000001.1	922024	C	C	C	C	C	C	C	C	C	C	C	C	C	N	T	C	C	C	N	N	C	N
QPKB01000001.1	922038	T	T	T	K	T	T	T	T	T	T	K	G	G	N	T	T	T	T	N	N	G	N
QPKB01000001.1	922093	G	G	G	S	G	S	G	G	C	C	C	C	C	N	C	C	C	C	N	N	C	N
QPKB01000001.1	922185	G	G	G	K	G	K	G	G	T	T	T	T	T	N	T	T	T	T	N	N	T	N
QPKB01000001.1	922229	A	A	A	W	A	W	A	A	T	T	T	T	T	N	T	T	T	T	N	N	T	N
QPKB01000001.1	922276	A	A	A	A	A	A	A	A	A	A	W	A	A	N	T	T	T	W	N	N	A	N
QPKB01000001.1	922284	A	A	A	R	A	R	A	A	G	G	G	G	G	N	G	G	G	G	N	N	G	N
QPKB01000001.1	923644	G	N	G	N	A	N	N	G	A	R	A	A	A	N	A	A	A	N	A	A	A	A
QPKB01000001.1	923685	C	N	C	N	C	N	N	C	C	C	C	C	C	N	C	C	C	N	C	C	C	T
QPKB01000001.1	923688	T	N	T	N	T	N	N	T	T	T	T	T	T	N	T	T	T	N	T	T	T	C
QPKB01000001.1	923689	G	N	G	N	G	N	N	G	G	G	G	G	G	N	G	G	G	N	G	G	G	A
QPKB01000001.1	923723	A	N	A	N	A	N	N	A	A	A	A	A	A	N	A	A	A	N	A	A	A	G
QPKB01000001.1	923729	G	N	G	N	G	N	N	G	G	G	G	G	G	N	G	G	G	N	G	G	G	A
QPKB01000001.1	923732	A	N	A	N	G	N	N	A	A	A	A	A	A	N	A	A	A	N	A	A	A	A
QPKB01000001.1	923733	G	N	G	N	G	N	N	G	G	G	G	G	G	N	G	G	G	N	G	G	G	C
QPKB01000001.1	923738	G	N	G	N	A	N	N	G	A	R	G	G	A	N	A	R	A	N	A	R	G	A
QPKB01000001.1	923753	G	N	G	N	G	N	N	A	G	R	G	G	G	N	G	G	G	N	G	G	G	G
QPKB01000001.1	923759	C	N	C	N	T	N	N	C	T	Y	C	C	T	N	T	Y	T	N	T	Y	C	T
QPKB01000001.1	923861	C	C	T	N	N	N	N	C	N	C	N	C	C	C	C	C	C	N	N	N	N	N
QPKB01000001.1	923879	G	G	G	N	N	N	N	G	N	A	N	G	G	G	G	G	G	N	N	N	N	N
QPKB01000001.1	925237	T	T	T	T	T	W	T	T	W	W	W	W	W	A	A	W	W	A	W	W	T	N
QPKB01000001.1	925239	A	A	A	A	A	W	A	A	W	W	A	A	A	A	A	A	A	T	W	A	A	N
QPKB01000001.1	925241	A	A	A	A	A	R	A	A	R	R	A	A	A	A	A	A	A	G	R	A	A	N
QPKB01000001.1	925270	C	C	M	M	C	M	M	M	M	M	A	A	A	A	A	A	A	A	A	A	A	N
QPKB01000001.1	925298	G	G	G	G	G	K	G	G	K	K	K	K	K	T	T	K	K	T	K	K	G	N
QPKB01000001.1	925304	G	G	G	G	G	R	G	G	R	R	G	G	G	G	G	G	G	A	R	G	G	N
QPKB01000001.1	925305	A	A	A	R	R	R	R	R	A	R	G	G	G	G	G	G	G	G	G	G	G	N
QPKB01000001.1	927601	G	G	G	S	G	G	S	S	N	G	S	S	S	G	G	S	G	G	C	G	N	G
QPKB01000001.1	927614	A	A	A	A	A	A	A	A	N	A	A	A	A	A	A	A	A	A	A	A	N	T
QPKB01000001.1	927625	C	C	C	Y	C	C	Y	Y	N	C	T	T	T	T	T	T	T	C	T	T	N	T
QPKB01000001.1	927633	T	T	T	Y	T	T	Y	Y	N	T	Y	C	Y	T	T	Y	T	T	C	T	N	T
QPKB01000001.1	927684	W	T	A	A	A	W	W	W	N	T	A	A	A	A	A	A	A	A	A	A	N	A
QPKB01000001.1	927824	A	A	A	A	A	A	A	A	N	A	A	A	A	W	W	A	T	A	A	A	N	A
QPKB01000001.1	928939	T	T	T	N	T	T	T	N	N	T	N	N	N	N	N	T	N	G	T	G	N	N
QPKB01000001.1	928985	T	T	T	N	A	A	T	N	N	A	N	N	N	N	N	A	N	A	A	A	N	N
QPKB01000001.1	929257	A	A	A	A	A	A	A	A	A	A	W	W	W	T	T	W	T	W	A	W	A	N
QPKB01000001.1	929311	R	G	A	R	G	G	G	G	G	G	G	G	G	G	G	G	G	G	G	G	G	N
QPKB01000001.1	929439	C	C	C	C	Y	Y	C	C	Y	Y	C	C	C	C	C	C	C	Y	Y	C	C	N
QPKB01000001.1	929468	A	A	A	R	R	R	R	R	R	R	G	G	G	G	G	G	G	G	G	G	G	N
QPKB01000001.1	947771	T	T	T	T	T	T	T	T	N	T	T	T	N	T	T	T	N	T	T	T	T	C
QPKB01000001.1	947853	T	T	G	T	T	T	T	T	N	T	T	T	N	T	T	T	N	T	T	T	T	T
QPKB01000001.1	947915	G	G	G	G	G	G	G	G	N	G	G	G	N	G	G	G	N	G	G	G	G	A
QPKB01000001.1	947993	A	A	A	A	A	A	A	A	N	A	A	A	N	A	A	A	N	A	A	A	A	T
QPKB01000001.1	948004	G	G	G	G	G	G	G	G	N	G	G	G	N	G	G	G	N	G	G	G	G	A
QPKB01000001.1	952488	T	T	N	N	T	T	T	T	T	T	C	C	C	C	C	C	C	C	N	C	N	N
QPKB01000001.1	959518	A	G	A	A	R	A	A	A	A	N	A	A	A	A	A	A	A	A	A	A	A	N
QPKB01000001.1	959534	C	T	C	C	T	C	T	T	C	N	T	T	T	T	T	Y	T	T	T	T	T	N
QPKB01000001.1	959722	C	C	C	C	C	C	C	C	C	N	C	C	C	C	C	Y	C	Y	C	C	C	N
QPKB01000001.1	981433	T	T	T	N	N	N	T	N	N	T	N	N	Y	N	T	T	Y	N	T	N	T	N
QPKB01000001.1	981438	A	A	A	N	N	N	A	N	N	A	N	N	A	N	W	A	A	N	A	N	W	N
QPKB01000001.1	981447	A	T	T	N	N	N	A	N	N	W	N	N	W	N	W	T	W	N	T	N	W	N
QPKB01000001.1	993651	N	A	A	R	A	R	R	R	R	R	R	R	R	A	A	R	A	R	G	R	G	A
QPKB01000001.1	993664	N	C	C	M	C	M	M	M	M	M	M	M	M	C	C	M	C	M	A	M	A	C
QPKB01000001.1	993766	Y	C	T	T	T	Y	Y	Y	Y	Y	T	T	T	T	T	T	T	T	T	T	T	N
QPKB01000001.1	993838	A	A	A	W	N	W	W	W	W	W	W	W	W	A	A	W	A	W	T	W	T	A
QPKB01000001.1	1004628	N	T	T	T	T	T	T	N	C	C	T	T	T	T	T	T	T	Y	Y	N	N	T
QPKB01000001.1	1004655	N	T	T	T	T	T	T	N	T	T	T	T	T	T	T	T	T	T	T	N	N	C
QPKB01000001.1	1004659	N	C	C	C	C	C	C	N	C	C	C	C	C	C	C	C	C	C	C	N	N	T
QPKB01000001.1	1004691	N	T	T	T	T	T	T	N	T	T	T	T	T	Y	T	T	T	T	T	N	N	C
QPKB01000001.1	1004697	N	C	C	C	C	C	C	N	C	C	C	C	C	C	C	C	C	C	C	N	N	T
QPKB01000001.1	1004715	N	C	C	C	C	C	C	N	C	C	C	C	C	C	C	C	C	C	C	N	N	T
QPKB01000001.1	1004723	N	A	A	A	A	A	A	N	A	A	A	A	A	A	A	A	A	A	A	N	N	G
QPKB01000001.1	1004771	N	A	A	A	A	A	A	N	A	A	R	G	A	R	A	R	R	R	A	N	N	A
QPKB01000001.1	1004798	N	C	C	C	C	C	C	N	T	T	C	C	C	C	C	C	C	Y	Y	N	N	C
QPKB01000001.1	1004829	N	C	C	C	C	C	C	N	C	C	C	C	C	C	C	C	C	C	C	N	N	A
QPKB01000001.1	1004850	N	T	T	T	T	T	T	N	T	T	T	T	T	T	T	T	T	T	T	N	N	C
QPKB01000001.1	1004875	N	T	T	T	T	T	T	N	T	T	T	T	T	T	T	T	T	T	T	N	N	A
QPKB01000001.1	1004876	N	T	T	T	T	T	T	N	T	T	T	T	T	T	T	T	T	T	T	N	N	A
QPKB01000001.1	1004877	N	C	T	T	T	C	C	N	T	T	T	T	T	T	T	T	T	T	T	N	N	T
QPKB01000001.1	1007867	A	N	A	A	T	N	N	N	N	N	T	T	T	T	T	T	T	T	N	T	N	N
QPKB01000001.1	1007895	T	N	T	T	A	N	N	N	N	N	A	A	A	A	A	A	A	A	N	A	N	N
QPKB01000001.1	1007983	A	N	A	A	C	N	N	N	N	N	A	A	A	A	A	A	A	A	N	A	N	N
QPKB01000001.1	1008081	T	N	T	T	T	N	N	N	N	N	G	G	T	K	T	G	K	G	N	G	N	N
QPKB01000001.1	1008101	C	N	C	C	C	N	N	N	N	N	C	C	C	Y	Y	C	Y	C	N	C	N	N
QPKB01000001.1	1008124	T	N	T	T	T	N	N	N	N	N	T	T	T	Y	Y	T	Y	T	N	T	N	N
QPKB01000001.1	1008148	T	N	T	T	A	N	N	N	N	N	T	T	T	T	T	T	T	T	N	T	N	N
QPKB01000001.1	1009158	A	A	N	A	A	A	R	R	A	A	G	R	N	A	N	N	A	A	N	N	G	N
QPKB01000001.1	1009349	G	G	G	R	G	R	G	G	G	R	G	G	N	G	N	N	G	A	N	N	G	N
QPKB01000001.1	1009370	T	T	T	Y	T	Y	Y	Y	T	Y	C	Y	N	T	N	N	T	C	N	N	C	N
QPKB01000001.1	1009419	C	C	C	C	C	C	C	C	C	C	C	C	N	C	N	N	T	C	N	N	C	N
QPKB01000001.1	1012087	A	A	A	A	A	R	A	A	R	R	A	A	A	A	A	A	A	R	R	A	A	A
QPKB01000001.1	1012282	A	A	A	A	A	R	A	A	R	R	A	A	A	A	A	A	A	R	R	A	A	A
QPKB01000001.1	1018825	C	C	C	C	S	S	C	C	S	S	C	S	S	S	S	S	S	G	S	S	C	G
QPKB01000001.1	1018832	A	A	A	A	A	R	A	A	R	R	A	A	A	A	A	A	A	R	R	A	A	A
QPKB01000001.1	1018844	N	T	T	Y	Y	Y	Y	Y	Y	Y	C	C	C	C	C	C	C	C	C	C	C	C
QPKB01000001.1	1023509	N	A	N	N	A	N	G	N	N	N	G	G	G	A	G	G	G	N	N	N	G	N
QPKB01000001.1	1023563	N	T	N	N	T	T	T	N	T	T	T	Y	T	T	T	T	T	N	N	C	T	N
QPKB01000001.1	1023592	N	A	N	N	A	C	A	N	C	C	A	A	A	A	A	A	A	N	N	A	A	N
QPKB01000001.1	1023595	N	G	N	N	G	G	G	N	G	G	G	K	G	G	G	K	G	N	N	T	G	N
QPKB01000001.1	1023630	N	C	N	N	Y	T	C	N	T	T	C	C	C	C	Y	C	T	N	N	C	C	N
QPKB01000001.1	1024092	N	N	N	C	C	N	N	N	T	T	C	C	C	C	C	C	N	C	C	C	N	N
QPKB01000001.1	1024139	N	N	N	C	C	N	N	N	C	C	C	C	C	S	S	C	N	C	C	C	N	N
QPKB01000001.1	1024158	N	N	N	T	T	N	N	N	T	T	C	T	T	T	T	T	N	T	C	Y	N	N
QPKB01000001.1	1024240	N	N	N	C	T	N	N	N	C	C	C	C	C	C	C	C	N	C	C	C	N	N
QPKB01000001.1	1029564	C	C	C	C	C	Y	C	C	Y	T	C	C	C	C	C	Y	C	N	N	C	C	C
QPKB01000001.1	1029606	C	C	C	C	C	C	C	C	C	C	C	C	C	C	C	C	C	N	N	C	C	T
QPKB01000001.1	1029635	M	C	A	C	C	C	A	M	C	C	A	A	A	C	M	M	M	N	N	A	A	A
QPKB01000001.1	1029759	C	C	C	C	C	C	C	C	C	C	C	C	C	C	C	C	C	N	N	C	C	A
QPKB01000001.1	1029760	A	A	A	A	A	A	A	A	A	A	A	A	A	A	A	A	A	N	N	A	A	G
QPKB01000001.1	1029795	T	T	T	T	T	T	T	T	T	T	T	T	T	T	T	T	T	N	N	T	T	A
QPKB01000001.1	1036223	T	T	N	N	T	T	T	T	T	T	T	N	N	N	N	N	C	N	N	N	N	T
QPKB01000001.1	1036242	G	G	N	N	G	G	G	G	G	G	G	N	N	N	N	N	C	N	N	N	N	C
QPKB01000001.1	1036255	C	C	N	N	C	C	C	C	C	C	C	N	N	N	N	N	A	N	N	N	N	C
QPKB01000001.1	1036283	C	C	N	N	C	A	C	C	C	C	C	N	N	N	N	N	C	N	N	N	N	C
QPKB01000001.1	1036289	G	G	N	N	G	A	A	G	G	G	A	N	N	N	N	N	A	N	N	N	N	A
QPKB01000001.1	1036294	C	C	N	N	C	C	C	C	C	C	C	N	N	N	N	N	G	N	N	N	N	C
QPKB01000001.1	1036295	A	A	N	N	A	A	G	A	A	A	G	N	N	N	N	N	G	N	N	N	N	G
QPKB01000001.1	1040163	G	G	G	A	G	G	A	G	N	A	N	A	A	N	A	A	A	N	N	N	A	A
QPKB01000001.1	1040212	A	A	A	A	A	A	G	A	N	A	N	G	R	N	A	N	A	N	N	N	G	A
QPKB01000001.1	1040216	C	C	C	G	C	C	C	C	N	G	N	C	C	N	G	C	S	N	N	N	N	C
QPKB01000001.1	1040387	T	T	T	T	T	T	T	T	N	T	N	T	T	N	T	T	T	N	N	N	T	C
QPKB01000001.1	1041113	T	T	T	N	N	T	T	T	N	T	N	N	T	T	T	T	T	T	N	N	T	C
QPKB01000001.1	1041119	A	A	A	N	N	A	A	A	N	A	N	N	A	G	G	A	R	A	N	N	A	A
QPKB01000001.1	1041125	G	G	G	N	N	G	G	G	N	G	N	N	G	G	G	G	G	G	N	N	G	T
QPKB01000001.1	1041137	A	A	A	N	N	R	A	A	N	A	N	N	A	G	G	A	R	R	N	N	A	G
QPKB01000001.1	1041194	G	G	G	N	N	G	G	G	N	G	N	N	G	G	G	G	G	G	N	N	G	A
QPKB01000001.1	1046042	G	G	G	G	G	G	G	G	G	G	G	G	G	G	G	N	G	N	G	G	G	T
QPKB01000001.1	1046066	C	C	C	C	C	C	C	C	C	C	C	C	C	C	C	N	C	N	C	C	C	A
QPKB01000001.1	1046143	G	G	G	G	G	G	A	R	G	G	A	A	A	G	G	N	G	G	G	A	A	G
QPKB01000001.1	1046231	C	C	C	Y	C	Y	C	C	Y	Y	C	C	C	T	Y	N	T	T	T	C	C	C
QPKB01000001.1	1046349	C	C	C	C	C	C	C	C	C	C	C	C	N	C	C	N	C	C	N	C	C	T
QPKB01000001.1	1046403	Y	C	T	T	C	T	Y	Y	Y	Y	T	T	N	T	T	N	T	T	N	T	T	T
QPKB01000001.1	1046417	Y	C	C	Y	C	T	C	C	Y	Y	C	C	N	C	Y	N	T	T	N	N	C	C
QPKB01000001.1	1046419	T	T	T	T	T	T	T	T	T	T	T	T	N	T	T	N	T	T	N	T	T	A
QPKB01000001.1	1046558	T	T	T	T	T	T	T	T	T	T	T	T	N	T	T	N	T	T	N	T	T	C
QPKB01000001.1	1046579	R	G	A	R	G	G	G	G	G	G	G	G	N	G	G	N	G	G	N	G	G	G
QPKB01000001.1	1046581	T	T	T	T	T	T	T	T	T	T	T	T	N	T	T	N	T	T	N	T	T	G
QPKB01000001.1	1046598	G	G	G	G	G	G	R	R	G	G	A	A	N	G	G	N	G	G	N	A	A	A
QPKB01000001.1	1046612	C	C	C	C	C	C	C	C	C	C	C	C	N	C	C	N	C	C	N	C	C	A
QPKB01000001.1	1051194	N	N	C	C	C	C	C	N	N	C	S	S	N	C	N	N	G	S	C	S	N	N
QPKB01000001.1	1051327	N	N	T	T	C	T	C	N	N	C	T	T	N	T	N	N	T	T	T	T	N	N
QPKB01000001.1	1051336	N	N	G	G	G	G	G	N	N	G	S	S	N	G	N	N	C	S	G	S	N	N
QPKB01000001.1	1051337	N	N	G	G	G	G	G	N	N	G	S	S	N	G	N	N	C	S	G	S	N	N
QPKB01000001.1	1051344	N	N	A	A	G	A	G	N	N	G	A	A	N	A	N	N	A	A	A	A	N	N
QPKB01000001.1	1051378	N	N	G	G	G	G	G	N	N	G	S	S	N	G	N	N	C	S	G	S	N	N
QPKB01000001.1	1051396	N	N	A	A	A	A	A	N	N	A	W	W	N	A	N	N	T	W	A	W	N	N
QPKB01000001.1	1051406	N	N	C	C	T	C	T	N	N	T	C	C	N	C	N	N	C	C	C	C	N	N
QPKB01000001.1	1051407	N	N	T	T	T	T	T	N	N	T	Y	Y	N	T	N	N	C	Y	T	Y	N	N
QPKB01000001.1	1051415	N	N	C	C	T	C	T	N	N	T	C	C	N	C	N	N	C	C	C	C	N	N
QPKB01000001.1	1054441	G	G	G	G	N	G	G	G	G	N	G	G	G	R	N	G	G	G	N	G	A	N
QPKB01000001.1	1054465	R	A	G	G	N	A	A	A	A	N	G	R	G	G	N	R	G	G	N	G	G	N
QPKB01000001.1	1054478	G	G	G	G	N	G	G	G	G	N	G	G	G	R	N	G	G	G	N	G	A	N
QPKB01000001.1	1054520	C	C	C	C	N	T	C	C	C	N	C	Y	T	C	N	C	C	C	N	C	C	N
QPKB01000001.1	1054535	S	G	C	C	N	G	G	G	G	N	G	G	G	S	N	G	G	G	N	G	G	N
QPKB01000001.1	1054647	T	T	T	T	N	T	T	T	T	N	T	T	T	Y	N	T	T	T	N	N	C	N
QPKB01000001.1	1054655	A	A	A	A	N	A	A	A	A	N	A	A	A	W	N	A	A	A	N	N	T	N
QPKB01000001.1	1054656	C	C	C	C	N	C	C	C	C	N	T	Y	T	Y	N	Y	T	T	N	N	T	N
QPKB01000001.1	1054674	A	A	A	A	N	A	A	A	A	N	A	A	A	M	N	A	A	A	N	N	C	N
QPKB01000001.1	1056198	R	G	G	R	G	G	G	A	R	N	R	N	R	G	G	N	N	N	N	N	G	N
QPKB01000001.1	1056201	R	A	A	R	A	A	A	G	R	N	R	N	R	A	A	N	N	N	N	N	A	N
QPKB01000001.1	1056231	G	G	G	K	G	G	G	G	G	N	G	N	G	G	K	N	N	N	N	N	G	N
QPKB01000001.1	1056258	G	K	G	G	G	G	T	G	G	N	G	N	G	G	G	N	N	N	N	N	G	N
QPKB01000001.1	1056374	K	T	T	G	N	N	N	G	K	N	G	N	G	G	G	N	N	N	N	N	G	G
QPKB01000001.1	1056377	W	A	A	W	N	A	N	T	W	A	A	A	A	A	A	N	N	A	A	A	A	A
QPKB01000001.1	1056379	G	G	G	G	N	A	N	G	R	A	G	A	R	G	G	N	N	A	A	A	A	A
QPKB01000001.1	1058044	G	N	N	N	N	G	A	N	G	A	A	A	N	N	A	G	A	N	N	A	A	A
QPKB01000001.1	1058066	C	N	N	N	N	C	C	N	C	C	C	C	N	N	C	C	C	N	N	C	C	T
QPKB01000001.1	1058120	G	N	N	N	N	G	G	N	G	G	T	G	N	N	K	G	T	N	N	T	G	G
QPKB01000001.1	1058121	A	N	N	N	N	A	A	N	A	A	A	A	N	N	A	A	A	N	N	A	A	C
QPKB01000001.1	1058146	C	N	N	N	N	C	C	N	C	C	C	C	N	N	C	C	C	N	N	C	C	T
QPKB01000001.1	1058149	C	N	N	N	N	C	C	N	C	C	C	C	N	N	C	C	C	N	N	C	C	A
QPKB01000001.1	1058241	T	N	N	N	N	T	T	N	T	A	A	T	N	N	A	A	A	N	N	A	W	T
QPKB01000001.1	1058276	A	N	N	N	N	A	A	N	A	A	A	A	N	N	A	A	A	N	N	A	A	G
QPKB01000001.1	1058290	A	N	N	N	N	A	A	N	A	G	A	A	N	N	A	A	A	N	N	A	R	A
QPKB01000001.1	1058320	A	N	N	N	N	A	A	N	A	C	A	A	N	N	A	A	A	N	N	A	M	N
QPKB01000001.1	1061058	N	T	T	C	N	C	N	N	C	C	N	N	C	N	C	C	C	C	C	C	N	N
QPKB01000001.1	1061068	N	G	G	T	N	T	N	N	T	T	N	N	G	N	G	G	G	K	T	G	N	N
QPKB01000001.1	1061089	N	A	A	G	N	G	N	N	G	G	N	N	G	N	G	G	G	G	G	G	N	N
QPKB01000001.1	1063504	C	C	C	C	C	C	C	C	C	C	S	S	C	N	S	G	G	S	C	S	C	N
QPKB01000001.1	1063665	A	A	A	W	A	A	W	W	A	A	W	W	W	N	A	A	A	A	W	W	T	N
QPKB01000001.1	1063671	G	G	G	R	A	R	R	R	R	R	A	A	A	N	A	A	A	A	A	A	A	N
QPKB01000001.1	1063690	T	T	T	T	T	Y	T	T	Y	Y	T	T	T	N	T	T	T	C	Y	T	T	N
QPKB01000001.1	1063724	C	C	C	C	C	Y	C	C	Y	Y	C	C	C	N	C	C	C	T	Y	C	C	N
QPKB01000001.1	1063730	T	T	T	W	A	W	W	W	W	W	A	A	A	N	A	A	A	A	A	A	A	N
QPKB01000001.1	1063765	G	G	G	G	A	G	G	G	G	G	G	G	G	N	G	G	G	G	G	G	G	N
QPKB01000001.1	1063772	G	G	G	K	G	G	K	K	G	G	K	K	K	N	G	G	G	G	K	K	T	N
QPKB01000001.1	1065357	N	C	C	N	C	C	N	C	N	C	C	C	N	C	C	C	N	C	C	C	C	A
QPKB01000001.1	1065362	N	G	G	N	G	G	N	G	N	G	G	R	N	A	A	G	N	R	G	G	G	N
QPKB01000001.1	1065365	N	C	C	N	C	Y	N	C	N	C	C	C	N	C	C	C	N	Y	Y	C	C	N
QPKB01000001.1	1065420	N	C	C	N	C	Y	N	C	N	C	C	C	N	C	C	C	N	Y	Y	C	C	N
QPKB01000001.1	1065474	N	A	A	N	A	A	N	M	N	A	C	M	N	A	A	C	N	A	M	C	C	N
QPKB01000001.1	1065518	N	T	T	N	T	W	N	T	N	T	T	T	N	T	T	T	N	W	W	T	T	T
QPKB01000001.1	1074001	C	C	C	C	C	C	C	C	C	C	Y	Y	T	Y	Y	Y	T	Y	C	Y	N	C
QPKB01000001.1	1074022	T	T	T	T	T	T	T	T	T	T	Y	Y	C	C	C	Y	C	Y	T	Y	N	C
QPKB01000001.1	1075510	A	N	N	A	N	A	A	A	A	A	R	R	A	G	G	R	G	R	A	R	A	N
QPKB01000001.1	1075602	N	N	N	G	N	G	G	G	G	G	S	S	G	C	C	S	C	S	G	S	G	N
QPKB01000001.1	1082554	A	A	A	A	N	T	A	A	N	N	A	A	A	A	A	A	A	T	W	N	A	A
QPKB01000001.1	1082562	Y	T	C	C	N	C	C	Y	N	N	C	C	C	C	C	C	C	C	C	N	C	C
QPKB01000001.1	1082581	G	G	G	G	N	G	G	G	N	N	G	G	G	R	A	G	G	G	G	N	G	G
QPKB01000001.1	1082586	T	T	T	T	N	C	T	T	N	N	T	T	T	T	T	T	T	C	Y	N	T	T
QPKB01000001.1	1082602	G	G	G	G	N	T	T	K	N	N	T	T	T	T	T	T	K	T	T	N	T	G
QPKB01000001.1	1082674	A	N	A	A	N	N	A	A	N	N	A	A	A	A	A	A	M	N	A	N	A	C
QPKB01000001.1	1082704	A	N	A	A	N	N	A	A	N	N	A	A	A	A	A	A	M	N	A	N	A	C
QPKB01000001.1	1082734	A	A	A	A	N	A	A	A	N	N	A	A	A	A	A	A	W	A	A	N	A	T
QPKB01000001.1	1082757	T	T	T	T	N	T	T	T	N	N	T	T	T	T	T	T	K	T	T	N	T	G
QPKB01000001.1	1086113	N	N	N	T	T	T	T	T	T	T	K	K	T	G	G	K	G	K	T	K	T	N
QPKB01000001.1	1086119	N	N	N	C	C	T	C	C	C	C	C	C	C	C	C	Y	C	Y	Y	C	C	N
QPKB01000001.1	1089730	G	G	G	N	N	G	A	A	N	A	A	A	A	A	A	A	A	A	N	N	A	A
QPKB01000001.1	1089856	G	G	G	N	N	G	G	G	N	G	G	G	G	G	G	G	G	G	N	N	G	A
QPKB01000001.1	1089902	G	G	G	N	N	G	C	C	N	C	G	S	G	G	G	C	G	G	N	N	C	C
QPKB01000001.1	1089904	G	G	G	N	N	G	G	G	N	G	G	G	G	G	G	G	G	G	N	N	G	T
QPKB01000001.1	1089933	A	A	A	N	N	A	A	A	N	A	A	A	A	A	A	A	A	A	N	N	A	C
QPKB01000001.1	1089939	C	C	C	N	N	C	A	A	N	A	A	A	A	A	A	A	A	A	N	N	A	A
QPKB01000001.1	1089953	A	A	A	N	N	A	A	A	N	A	A	A	A	A	A	A	A	A	N	N	A	C
QPKB01000001.1	1089954	C	C	C	N	N	C	C	C	N	C	C	C	C	C	C	C	C	C	N	N	C	A
QPKB01000001.1	1091671	N	T	T	Y	T	Y	Y	Y	Y	Y	Y	Y	Y	T	T	Y	T	Y	C	Y	C	T
QPKB01000001.1	1091685	C	C	C	M	A	M	A	A	A	A	A	A	A	A	A	A	A	A	A	A	A	A
QPKB01000001.1	1091752	T	T	T	Y	Y	Y	C	C	C	C	Y	Y	Y	T	T	Y	T	Y	C	Y	C	T
QPKB01000001.1	1091776	A	A	A	A	A	W	A	A	A	A	A	A	A	A	A	W	A	W	W	A	A	A
QPKB01000001.1	1092307	G	G	N	G	G	G	G	G	G	G	G	G	G	G	N	G	N	G	G	G	N	A
QPKB01000001.1	1092316	T	T	N	T	T	T	T	T	T	T	T	T	T	T	N	T	N	T	T	T	N	C
QPKB01000001.1	1092341	A	A	N	A	A	A	A	A	A	A	A	A	A	A	N	A	N	A	A	A	N	G
QPKB01000001.1	1092401	G	G	N	G	G	G	G	G	G	G	G	G	N	G	N	G	N	G	G	G	N	C
QPKB01000001.1	1092404	C	C	N	C	C	C	C	C	C	C	C	C	N	C	N	C	N	C	C	C	N	T
QPKB01000001.1	1092408	T	T	N	T	T	T	T	T	T	T	T	T	N	T	N	T	N	T	T	T	N	C
QPKB01000001.1	1092451	C	T	N	T	T	T	T	T	T	T	T	T	T	T	N	T	N	T	T	T	N	T
QPKB01000001.1	1092475	A	A	N	A	A	A	A	A	A	A	A	A	A	A	N	A	N	A	A	A	N	C
QPKB01000001.1	1092497	T	T	N	T	T	T	T	T	T	T	T	T	T	T	N	T	N	T	T	T	N	G
QPKB01000001.1	1092527	G	G	N	G	G	G	G	G	G	G	G	G	G	G	N	G	N	G	G	G	N	A
QPKB01000001.1	1092533	T	T	N	K	K	T	G	G	G	G	G	G	G	G	N	G	N	G	G	G	N	G
QPKB01000001.1	1092537	C	C	N	Y	T	C	T	T	T	T	T	T	T	T	N	T	N	T	T	T	N	T
QPKB01000001.1	1092964	A	A	N	A	A	A	N	N	A	N	A	A	A	N	N	A	N	N	A	N	N	T
QPKB01000001.1	1092969	A	A	N	C	C	C	N	N	C	N	M	A	C	N	N	A	N	N	C	N	N	A
QPKB01000001.1	1092981	G	G	N	G	G	G	N	N	G	N	G	G	G	N	N	G	N	N	G	N	N	A
QPKB01000001.1	1092992	C	C	N	A	C	A	N	N	A	N	M	C	M	N	N	C	N	N	A	N	N	C
QPKB01000001.1	1093122	T	T	N	T	N	T	N	N	T	N	T	T	T	N	N	T	N	N	T	N	N	C
QPKB01000001.1	1093130	G	G	N	G	N	G	N	N	G	N	G	G	G	N	N	G	N	N	G	N	N	A
QPKB01000001.1	1093160	T	T	N	T	T	T	N	N	T	N	T	T	T	N	N	T	N	N	T	N	N	C
QPKB01000001.1	1093161	G	G	N	G	G	G	N	N	G	N	G	G	G	N	N	G	N	N	G	N	N	A
QPKB01000001.1	1093173	G	G	N	G	G	G	N	N	G	N	G	G	G	N	N	G	N	N	G	N	N	A
QPKB01000001.1	1093188	G	G	N	G	G	G	N	N	G	N	G	G	G	N	N	G	N	N	G	N	N	A
QPKB01000001.1	1093664	T	T	T	N	G	K	G	G	G	G	G	G	G	G	G	N	G	G	N	N	G	G
QPKB01000001.1	1093705	G	G	G	N	G	G	G	G	G	G	G	G	G	G	G	N	G	G	N	N	G	T
QPKB01000001.1	1093719	A	A	A	N	A	A	A	A	A	A	A	A	A	A	A	N	A	A	N	N	A	C
QPKB01000001.1	1093748	C	C	C	N	C	C	C	C	C	C	C	C	C	C	C	N	C	C	N	N	C	G
QPKB01000001.1	1094047	G	G	G	T	G	G	G	G	G	G	G	G	G	G	N	G	N	K	K	G	N	G
QPKB01000001.1	1094049	G	G	G	T	G	G	G	G	G	G	G	G	G	G	N	G	N	G	K	G	N	G
QPKB01000001.1	1094051	G	G	G	K	G	G	G	G	N	G	G	G	G	G	N	G	N	G	K	G	N	G
QPKB01000001.1	1095656	G	G	G	G	G	G	G	N	G	G	G	G	G	A	A	G	R	G	G	G	G	N
QPKB01000001.1	1095925	C	C	C	C	C	C	C	N	C	C	Y	Y	C	C	C	Y	Y	C	C	Y	C	N
QPKB01000001.1	1096089	G	G	G	G	N	G	G	G	G	G	G	G	G	A	N	N	G	G	N	G	G	N
QPKB01000001.1	1096205	C	C	C	C	N	C	Y	T	T	Y	Y	C	Y	C	N	N	C	C	N	T	T	N
QPKB01000001.1	1096386	T	T	N	W	T	N	W	N	A	A	W	W	N	T	T	W	T	T	W	W	A	N
QPKB01000001.1	1096475	A	A	N	A	A	N	A	N	A	A	R	R	G	N	A	R	G	G	A	R	A	N
QPKB01000001.1	1096546	T	T	N	Y	C	N	C	N	C	C	C	C	C	C	C	C	C	C	C	C	C	N
QPKB01000001.1	1096607	Y	C	N	Y	C	N	C	N	C	C	C	C	C	C	C	C	C	C	C	C	C	N
QPKB01000001.1	1096668	C	C	C	C	C	Y	C	C	C	C	C	C	C	C	C	C	C	Y	Y	C	C	N
QPKB01000001.1	1096678	T	T	T	W	A	W	A	A	A	A	A	A	A	A	A	A	A	A	A	A	A	N
QPKB01000001.1	1096713	N	N	N	T	T	T	T	T	T	T	T	T	T	W	W	T	T	T	T	T	T	N
QPKB01000001.1	1096807	G	G	G	G	G	G	G	G	G	G	G	G	R	A	A	G	R	G	G	G	G	N
QPKB01000001.1	1096870	T	T	T	T	T	T	T	T	T	T	T	T	W	W	W	T	W	T	T	T	T	N
QPKB01000001.1	1096881	T	T	T	Y	T	T	Y	Y	Y	Y	Y	Y	Y	T	T	Y	T	T	Y	Y	C	N
QPKB01000001.1	1096901	T	T	T	T	Y	T	Y	Y	Y	Y	T	T	T	T	T	T	T	T	T	T	T	N
QPKB01000001.1	1098200	A	A	A	A	A	N	N	A	A	A	A	A	N	A	N	A	A	N	A	A	A	G
QPKB01000001.1	1098216	C	C	C	C	C	N	N	C	C	C	C	C	N	C	N	C	C	N	C	C	C	G
QPKB01000001.1	1098218	A	A	A	A	A	N	N	A	A	A	A	A	N	A	N	A	A	N	A	A	A	C
QPKB01000001.1	1098220	C	C	C	C	C	N	N	C	C	C	C	C	N	C	N	C	C	N	C	C	C	A
QPKB01000001.1	1098225	T	T	T	T	T	N	N	T	T	T	T	T	N	T	N	T	T	N	T	T	T	G
QPKB01000001.1	1098228	G	G	G	G	G	G	N	G	G	G	G	C	N	C	N	G	C	G	G	S	G	G
QPKB01000001.1	1098249	G	G	G	G	G	G	N	G	G	G	G	G	N	A	N	G	A	G	G	G	G	G
QPKB01000001.1	1098254	G	G	G	G	G	G	N	G	G	G	G	A	N	G	N	R	G	G	G	R	G	G
QPKB01000001.1	1098282	T	T	T	T	T	T	N	T	T	T	T	T	N	T	N	T	T	T	T	T	T	G
QPKB01000001.1	1098288	G	G	G	G	G	G	N	G	G	G	G	G	N	G	N	G	G	G	G	G	G	T
QPKB01000001.1	1098290	G	G	G	G	G	G	N	G	G	G	G	T	N	T	N	K	T	G	G	K	G	T
QPKB01000001.1	1098294	C	C	C	C	C	C	N	C	C	C	C	C	N	C	N	C	C	C	C	C	C	T
QPKB01000001.1	1098296	T	T	T	T	T	T	N	T	T	T	T	T	N	T	N	T	T	T	T	T	T	G
QPKB01000001.1	1098313	G	G	G	G	G	G	N	G	G	G	G	G	N	G	N	G	G	G	G	G	G	A
QPKB01000001.1	1098354	A	A	A	A	A	A	N	A	A	A	A	A	N	A	N	A	A	A	A	A	A	C
QPKB01000001.1	1098400	T	T	T	T	T	T	N	T	T	T	T	T	N	G	N	T	G	T	T	T	T	T
QPKB01000001.1	1098434	A	A	A	A	A	A	N	A	A	A	A	A	N	G	N	A	G	A	A	A	A	A
QPKB01000001.1	1098445	A	A	A	A	A	A	N	A	A	A	A	A	N	R	N	A	G	A	A	A	A	A
QPKB01000001.1	1098461	A	A	A	A	A	A	N	A	A	A	A	A	N	A	N	A	A	A	A	A	A	C
QPKB01000001.1	1099219	G	G	G	G	G	G	G	G	G	G	G	G	G	S	S	G	S	G	G	G	G	G
QPKB01000001.1	1099231	T	T	T	T	T	W	A	A	T	T	A	A	A	A	A	A	A	A	A	A	A	A
QPKB01000001.1	1099267	C	C	C	C	C	M	A	A	C	C	A	A	A	A	A	A	A	A	A	A	A	A
QPKB01000001.1	1099290	W	T	A	A	A	T	T	T	A	A	T	T	T	T	T	T	T	T	T	T	T	T
QPKB01000001.1	1099407	M	C	A	M	C	C	C	C	C	C	C	C	C	C	C	C	C	C	C	C	C	N
QPKB01000001.1	1099410	R	G	A	R	G	R	G	G	G	G	R	R	A	A	A	R	R	A	R	R	G	N
QPKB01000001.1	1099437	T	T	T	T	T	T	T	T	T	T	T	T	T	Y	Y	T	Y	T	T	T	T	T
QPKB01000001.1	1099464	R	A	G	R	A	A	A	A	A	A	A	A	A	A	A	A	A	A	A	A	A	A
QPKB01000001.1	1105541	T	T	T	T	T	N	N	T	N	T	T	T	T	T	T	N	N	T	N	N	N	A
QPKB01000001.1	1105580	T	T	T	T	A	N	N	T	N	T	T	T	T	T	T	N	N	T	N	N	N	T
QPKB01000001.1	1105716	T	G	T	T	T	N	N	G	N	G	G	G	T	T	K	N	N	K	N	N	N	T
QPKB01000001.1	1105774	G	G	G	G	T	N	N	G	N	G	G	G	G	G	G	N	N	G	N	N	N	G
QPKB01000001.1	1107680	T	N	T	T	T	T	T	T	T	T	T	T	T	T	T	T	T	T	N	T	T	A
QPKB01000001.1	1107683	C	N	C	C	C	C	C	C	C	C	C	C	C	C	C	C	C	C	N	C	C	T
QPKB01000001.1	1107714	T	N	T	T	T	T	T	T	T	T	T	T	W	W	W	T	A	T	N	T	T	A
QPKB01000001.1	1107720	C	N	C	C	C	C	C	C	C	C	C	C	C	C	C	C	C	C	N	C	C	G
QPKB01000001.1	1107725	S	N	C	C	G	C	G	G	S	S	G	S	S	C	C	S	C	C	N	S	G	C
QPKB01000001.1	1107738	C	N	C	C	C	C	C	C	C	C	C	C	Y	Y	Y	C	T	C	N	C	C	C
QPKB01000001.1	1107739	G	N	G	G	G	R	G	G	G	G	G	G	G	G	G	G	G	R	N	G	G	A
QPKB01000001.1	1107748	C	N	C	C	C	C	C	C	C	C	C	C	C	C	C	C	C	C	N	C	C	G
QPKB01000001.1	1107754	A	N	A	A	A	A	A	A	A	A	A	A	A	A	A	A	A	A	N	A	A	G
QPKB01000001.1	1107758	C	N	C	C	C	Y	C	C	C	C	C	C	C	C	C	C	C	Y	N	C	C	C
QPKB01000001.1	1107763	G	N	G	G	G	G	G	G	G	G	G	G	G	G	G	G	G	G	N	G	G	A
QPKB01000001.1	1107773	G	N	G	G	G	G	G	G	G	G	G	G	G	G	G	G	G	G	N	G	G	C
QPKB01000001.1	1107968	T	N	T	T	T	T	T	T	T	T	T	T	Y	T	Y	T	C	T	N	T	T	T
QPKB01000001.1	1107980	C	N	C	C	C	Y	C	C	C	C	C	C	C	C	C	C	C	Y	N	C	C	C
QPKB01000001.1	1107987	G	N	G	G	G	G	G	G	G	G	G	G	R	G	R	G	A	G	N	G	G	A
QPKB01000001.1	1107999	A	N	A	A	A	A	A	A	A	A	A	A	R	A	R	A	G	A	N	A	A	A
QPKB01000001.1	1108987	N	N	N	C	C	N	N	N	C	C	C	C	N	C	C	C	C	C	C	C	N	A
QPKB01000001.1	1108988	N	N	N	A	A	N	N	N	A	A	A	A	N	A	A	A	A	A	A	A	N	T
QPKB01000001.1	1109113	G	G	G	G	G	G	G	G	G	G	A	A	G	R	A	R	G	R	G	R	G	G
QPKB01000001.1	1119192	N	N	N	A	T	A	N	N	A	A	A	A	N	A	A	A	N	N	N	A	N	N
QPKB01000001.1	1119465	N	A	A	A	A	M	A	N	A	N	A	A	N	N	N	M	N	C	M	A	A	N
QPKB01000001.1	1119511	N	T	T	T	T	T	T	N	T	N	T	T	N	N	N	K	N	T	T	G	T	N
QPKB01000001.1	1119513	N	A	T	W	A	W	A	N	A	N	A	A	N	N	N	A	N	A	A	A	A	N
QPKB01000001.1	1119637	N	T	C	Y	T	Y	T	N	T	N	T	T	N	N	N	T	N	T	T	T	T	N
QPKB01000001.1	1119650	N	C	C	C	C	C	C	N	C	N	C	C	N	N	N	Y	N	C	C	T	C	N
QPKB01000001.1	1119651	N	C	C	C	C	C	C	N	C	N	C	C	N	N	N	Y	N	C	C	T	N	N
QPKB01000001.1	1132898	T	T	T	T	T	Y	N	C	N	T	T	T	T	T	T	Y	N	Y	C	T	T	N
QPKB01000001.1	1133018	C	C	C	C	C	C	N	C	N	C	C	C	C	C	C	C	N	C	C	C	C	T
QPKB01000001.1	1133022	G	G	G	G	G	G	N	G	N	G	G	G	G	G	G	G	G	G	G	G	G	A
QPKB01000001.1	1133045	A	A	A	A	A	A	N	A	N	A	A	A	A	A	A	A	A	A	A	A	A	T
QPKB01000001.1	1133075	A	A	A	A	A	A	N	A	N	A	W	W	A	T	T	W	T	W	A	W	A	A
QPKB01000001.1	1133084	C	C	C	C	C	C	N	C	N	C	C	C	C	C	C	C	N	C	C	C	C	T
QPKB01000001.1	1133121	G	G	G	G	G	G	N	G	N	G	G	G	G	G	G	G	G	G	G	G	G	A
QPKB01000001.1	1133761	N	N	N	N	T	G	G	G	N	T	N	T	T	N	N	G	G	G	K	T	K	N
QPKB01000001.1	1133762	N	N	N	N	G	A	A	A	N	G	N	G	G	N	N	A	A	A	R	G	R	N
QPKB01000001.1	1133857	N	N	N	N	A	T	T	T	N	A	N	A	A	N	N	T	T	T	W	A	W	N
QPKB01000001.1	1135443	T	T	N	T	T	T	T	T	T	T	T	T	Y	T	T	T	T	T	T	T	T	C
QPKB01000001.1	1135463	G	G	N	G	G	G	G	G	G	G	G	G	R	G	G	G	G	G	G	G	G	A
QPKB01000001.1	1135527	T	T	N	A	T	T	T	T	W	W	W	W	W	T	T	T	T	T	W	W	T	T
QPKB01000001.1	1135529	G	G	N	A	G	G	G	G	R	R	R	R	R	G	G	G	G	G	R	R	G	G
QPKB01000001.1	1135538	G	G	N	G	G	G	G	G	G	G	S	S	S	S	S	S	S	S	G	S	G	G
QPKB01000001.1	1135593	G	G	N	G	G	G	G	G	G	G	G	G	R	G	G	G	G	G	G	G	G	A
QPKB01000001.1	1135605	A	A	N	A	A	A	A	A	A	A	A	A	R	A	A	A	A	A	A	A	A	G
QPKB01000001.1	1135607	A	A	N	A	A	A	A	A	A	A	A	A	R	A	A	A	A	A	A	A	A	G
QPKB01000001.1	1135615	A	A	N	A	A	A	A	A	A	A	R	R	R	R	R	R	R	R	A	R	A	A
QPKB01000001.1	1135650	T	T	N	T	T	T	T	T	T	T	T	T	K	T	T	T	T	T	T	T	T	G
QPKB01000001.1	1135655	A	A	N	A	R	G	R	R	A	A	R	R	R	G	G	G	G	G	R	R	G	A
QPKB01000001.1	1135656	C	C	N	C	M	A	M	M	C	C	M	M	M	A	A	A	A	A	M	M	A	C
QPKB01000001.1	1135703	G	G	N	G	G	G	G	G	G	G	G	G	R	G	G	G	G	G	G	G	G	A
QPKB01000001.1	1140025	C	C	C	C	N	C	C	C	C	C	C	C	C	C	C	C	C	C	N	C	C	A
QPKB01000001.1	1140145	R	G	A	A	N	G	G	G	G	G	G	G	G	G	G	G	G	G	N	G	G	G
QPKB01000001.1	1140236	A	A	A	A	N	A	A	A	A	A	A	G	A	A	A	A	A	A	N	R	A	A
QPKB01000001.1	1142086	C	C	N	N	N	N	M	N	N	A	N	A	A	N	A	N	A	N	A	N	A	C
QPKB01000001.1	1142120	T	T	N	N	N	N	T	N	N	T	N	T	T	N	T	N	T	N	T	N	T	A
QPKB01000001.1	1142121	T	T	N	N	N	N	T	N	N	T	N	T	T	N	T	N	T	N	T	N	T	G
QPKB01000001.1	1142127	G	G	N	N	N	N	G	N	N	G	N	G	G	N	G	N	G	N	G	N	G	A
QPKB01000001.1	1142150	C	C	N	N	N	N	C	N	N	A	N	A	M	N	C	N	C	N	C	N	M	C
QPKB01000001.1	1142160	C	C	N	N	N	N	C	N	N	C	N	C	C	N	C	N	C	N	C	N	C	G
QPKB01000001.1	1144248	C	T	C	C	T	T	N	T	T	N	T	T	T	T	N	T	T	T	T	N	N	T
QPKB01000001.1	1144256	C	C	C	C	C	C	N	C	C	N	C	C	C	C	N	C	C	C	C	N	N	G
QPKB01000001.1	1144257	A	A	A	A	A	A	N	A	A	N	W	T	T	T	N	W	A	T	A	N	N	A
QPKB01000001.1	1144263	C	C	C	C	C	C	N	C	C	N	C	C	C	C	N	C	C	C	C	N	N	T
QPKB01000001.1	1144268	C	C	C	C	C	C	N	C	C	N	C	C	C	C	N	C	C	C	C	N	N	T
QPKB01000001.1	1144278	A	A	A	A	A	A	N	A	A	N	A	A	A	A	N	A	N	A	A	N	N	G
QPKB01000001.1	1144282	T	T	T	T	T	T	N	T	T	N	T	T	T	T	N	T	N	T	T	N	N	C
QPKB01000001.1	1144283	G	G	G	G	G	G	N	G	G	N	G	G	G	G	N	G	N	G	G	N	N	A
QPKB01000001.1	1146093	A	N	N	A	N	A	A	A	A	A	A	A	A	C	M	A	N	A	A	N	A	A
QPKB01000001.1	1146097	T	N	N	T	N	T	T	T	T	T	T	T	T	C	C	T	N	Y	T	N	T	C
QPKB01000001.1	1146098	G	N	N	G	N	G	G	G	G	G	G	G	G	G	G	G	N	G	G	N	G	A
QPKB01000001.1	1146111	T	N	N	T	N	T	T	T	T	T	T	T	T	T	T	T	N	T	T	N	T	G
QPKB01000001.1	1146113	G	N	N	G	N	G	G	G	G	G	G	G	G	G	G	G	N	G	G	N	G	A
QPKB01000001.1	1146115	T	N	N	T	N	T	W	T	A	T	T	T	T	T	T	T	N	T	T	N	T	T
QPKB01000001.1	1146231	C	N	N	C	N	C	C	C	C	C	C	C	C	C	C	C	N	C	C	N	C	T
QPKB01000001.1	1146246	G	N	N	G	N	G	G	G	G	G	G	G	G	G	G	G	N	G	G	N	G	C
QPKB01000001.1	1146261	G	N	N	G	N	G	G	G	G	G	G	G	G	G	G	G	N	G	G	N	G	A
QPKB01000001.1	1146309	G	N	N	G	N	G	G	G	G	G	G	G	G	G	G	G	N	G	G	N	G	A
QPKB01000001.1	1146321	A	N	N	A	N	A	A	A	A	A	A	A	A	G	G	A	N	R	A	N	A	G
QPKB01000001.1	1154143	N	N	R	R	N	R	A	A	R	R	A	A	R	A	R	A	R	A	R	A	A	A
QPKB01000001.1	1154148	N	N	Y	Y	N	Y	T	T	Y	Y	T	T	Y	T	Y	T	Y	T	Y	T	T	T
QPKB01000001.1	1154177	N	N	R	R	N	R	A	A	R	R	A	A	R	A	R	A	R	A	R	A	A	G
QPKB01000001.1	1154181	N	N	Y	Y	N	Y	C	C	Y	Y	C	C	Y	C	Y	C	Y	C	Y	C	C	C
QPKB01000001.1	1154191	N	N	G	G	N	G	G	G	G	G	G	G	G	G	G	G	G	G	G	G	G	A
QPKB01000001.1	1154194	N	N	G	G	N	G	G	G	G	G	G	G	G	G	G	G	G	G	G	G	G	A
QPKB01000001.1	1154199	N	N	R	R	N	A	A	A	A	A	A	A	A	A	A	R	A	A	A	A	A	A
QPKB01000001.1	1154217	N	N	Y	Y	N	Y	T	T	Y	Y	T	T	Y	T	Y	T	Y	T	Y	T	T	T
QPKB01000001.1	1154220	N	N	R	R	N	R	A	A	R	R	A	A	R	A	R	A	R	A	R	A	A	A
QPKB01000001.1	1154223	N	N	Y	Y	N	T	T	T	T	T	T	T	T	T	T	Y	T	T	T	T	T	T
QPKB01000001.1	1154230	N	N	T	T	N	T	T	T	T	T	T	T	T	T	T	T	T	T	T	T	T	C
QPKB01000001.1	1154233	N	N	T	T	N	T	T	T	T	T	T	T	T	T	T	T	T	T	T	T	T	G
QPKB01000001.1	1154323	N	N	A	A	N	N	N	N	A	A	A	A	A	A	A	A	W	A	N	W	N	T
QPKB01000001.1	1154343	N	N	Y	Y	N	C	C	C	C	C	C	C	C	C	C	Y	C	C	C	C	C	C
QPKB01000001.1	1154364	N	N	C	C	N	C	C	C	C	C	C	C	C	C	Y	C	Y	C	C	C	C	C
QPKB01000001.1	1154387	N	N	C	C	N	C	C	C	C	C	C	C	C	C	C	S	S	C	C	C	C	C
QPKB01000001.1	1154391	N	N	R	R	N	R	G	G	R	R	G	G	R	G	R	G	R	G	R	R	G	G
QPKB01000001.1	1154393	N	N	G	G	N	G	G	G	G	G	G	G	G	G	G	G	G	G	G	G	G	C
QPKB01000001.1	1154398	N	N	M	M	N	M	C	C	M	M	C	C	M	C	M	C	M	C	M	M	C	A
QPKB01000001.1	1154405	N	N	A	A	N	A	A	A	A	A	A	A	A	A	A	A	A	A	A	A	A	G
QPKB01000001.1	1154430	N	N	C	C	N	Y	T	T	C	C	T	N	C	N	C	N	C	T	Y	C	T	C
QPKB01000001.1	1154433	N	N	C	C	N	C	C	C	C	C	C	N	G	N	C	N	C	C	C	C	C	N
QPKB01000001.1	1154434	N	N	A	A	N	M	C	C	A	A	C	N	A	N	A	N	A	C	M	A	C	N
QPKB01000001.1	1154442	N	N	G	G	N	G	G	G	S	S	G	N	G	N	G	N	G	G	G	G	G	N
QPKB01000001.1	1154445	N	N	A	A	N	W	T	T	A	A	T	N	A	N	A	N	A	T	W	A	T	N
QPKB01000001.1	1154449	N	N	A	A	N	R	G	G	A	A	G	N	A	N	A	N	A	G	R	A	G	N
QPKB01000001.1	1154458	Y	C	Y	C	C	C	C	N	C	C	C	C	C	N	C	C	C	N	C	C	C	C
QPKB01000001.1	1154479	A	A	A	A	A	A	A	N	A	A	R	R	A	N	R	G	R	N	A	N	A	A
QPKB01000001.1	1154492	G	A	G	G	A	G	A	N	R	R	R	G	R	N	G	G	R	N	R	G	A	G
QPKB01000001.1	1154500	Y	C	Y	T	C	T	C	N	Y	Y	Y	T	C	N	Y	T	Y	N	Y	T	C	T
QPKB01000001.1	1154511	G	G	G	G	G	G	G	N	G	G	G	G	G	N	G	G	G	N	G	G	G	A
QPKB01000001.1	1154522	R	A	R	G	A	G	A	N	R	R	R	G	R	N	R	G	R	N	R	G	A	G
QPKB01000001.1	1154526	A	T	A	A	T	A	A	N	W	W	A	A	A	N	A	A	A	N	A	A	A	A
QPKB01000001.1	1154550	Y	T	Y	C	T	C	T	N	Y	Y	Y	C	Y	N	Y	C	Y	N	Y	C	T	C
QPKB01000001.1	1154556	Y	T	Y	C	T	C	T	N	Y	Y	Y	C	T	N	Y	C	Y	N	Y	C	T	C
QPKB01000001.1	1154566	G	G	G	A	G	N	G	N	G	R	R	A	R	N	R	A	R	N	R	N	G	A
QPKB01000001.1	1154567	G	G	G	A	G	N	G	N	R	R	R	A	G	N	R	A	R	N	R	N	G	G
QPKB01000001.1	1154660	M	C	M	C	C	C	A	N	M	M	M	C	A	N	M	C	M	N	M	C	A	A
QPKB01000001.1	1154661	A	A	A	A	A	A	A	N	A	A	A	A	A	N	A	A	A	N	A	A	A	C
QPKB01000001.1	1154664	T	T	T	T	T	T	T	N	T	T	T	T	Y	N	T	T	Y	N	T	N	T	T
QPKB01000001.1	1154668	W	T	W	A	T	A	T	N	W	W	W	A	T	N	W	A	W	N	W	A	T	T
QPKB01000001.1	1154689	A	C	A	A	C	A	C	N	M	M	M	A	M	N	A	A	M	N	M	A	C	A
QPKB01000001.1	1154700	G	G	G	G	G	G	G	N	G	G	R	R	G	N	R	A	R	N	G	N	G	G
QPKB01000001.1	1154711	T	T	T	T	T	T	T	N	T	T	T	T	T	N	T	T	T	N	T	N	T	C
QPKB01000001.1	1154714	T	T	T	T	T	T	T	N	T	T	T	T	T	N	T	T	T	N	T	N	T	C
QPKB01000001.1	1154724	Y	C	Y	C	C	C	C	N	C	C	C	C	C	N	C	C	C	N	C	N	C	C
QPKB01000001.1	1154735	T	T	T	T	T	T	T	N	T	T	T	T	Y	N	T	T	T	N	T	N	T	C
QPKB01000001.1	1154769	R	A	R	A	A	A	G	N	R	R	R	G	G	N	G	G	R	N	G	N	G	G
QPKB01000001.1	1158506	A	A	A	N	A	N	A	A	A	A	A	G	R	N	A	N	N	A	A	A	A	N
QPKB01000001.1	1158509	Y	C	Y	N	C	N	C	C	C	C	C	C	C	N	C	N	N	C	C	C	C	N
QPKB01000001.1	1158522	R	R	R	N	R	N	R	G	R	R	G	G	R	N	A	N	N	A	G	A	G	N
QPKB01000001.1	1158523	R	G	R	N	G	N	G	G	G	G	G	G	G	N	G	N	N	G	G	G	G	N
QPKB01000001.1	1158572	G	G	G	N	G	N	G	G	G	G	G	C	S	N	G	N	N	G	G	G	G	N
QPKB01000001.1	1158621	G	G	G	N	G	N	R	G	G	G	G	G	R	N	G	N	N	A	G	A	G	N
QPKB01000001.1	1158688	Y	C	Y	N	C	N	C	C	C	C	C	C	C	N	C	N	N	C	C	C	C	N
QPKB01000001.1	1158893	Y	Y	C	C	C	N	Y	C	C	Y	C	C	C	N	C	C	C	C	C	C	C	N
QPKB01000001.1	1158902	C	C	C	C	C	N	C	C	C	C	C	Y	Y	N	T	C	C	C	C	C	C	N
QPKB01000001.1	1158918	S	S	S	S	S	N	C	G	G	C	G	S	C	N	C	S	G	G	S	S	S	N
QPKB01000001.1	1158921	K	K	K	K	K	N	T	G	G	T	G	K	T	N	T	K	G	G	K	K	K	N
QPKB01000001.1	1158923	Y	Y	Y	Y	Y	N	T	C	C	T	C	T	T	N	T	Y	C	C	Y	Y	Y	N
QPKB01000001.1	1158924	C	C	C	C	C	N	C	Y	Y	C	C	Y	C	N	C	C	Y	T	C	Y	Y	N
QPKB01000001.1	1158938	G	G	G	G	G	N	G	R	R	G	G	R	G	N	G	G	R	A	G	R	R	N
QPKB01000001.1	1158941	C	C	C	C	C	N	C	Y	Y	C	C	Y	C	N	C	C	Y	T	C	Y	Y	N
QPKB01000001.1	1158942	R	R	R	R	R	N	G	A	A	R	A	R	R	N	A	R	A	A	R	R	R	N
QPKB01000001.1	1158949	Y	Y	Y	Y	Y	N	C	T	T	C	T	Y	C	N	C	Y	T	T	Y	Y	Y	N
QPKB01000001.1	1158983	R	R	R	R	R	N	A	G	G	A	G	A	A	N	A	R	G	G	R	R	R	N
QPKB01000001.1	1159023	G	G	G	G	G	N	G	G	G	G	G	G	G	N	G	G	G	G	G	G	G	A
QPKB01000001.1	1159054	T	T	T	T	T	N	T	T	T	T	T	T	T	N	T	T	T	T	T	T	T	C
QPKB01000001.1	1159101	A	A	A	A	A	N	A	A	A	A	A	A	A	N	A	A	A	A	A	A	A	G
QPKB01000001.1	1161204	T	T	N	T	T	T	T	T	T	T	Y	Y	Y	T	T	Y	Y	Y	T	Y	Y	C
QPKB01000001.1	1161251	G	G	N	G	G	G	G	G	G	G	R	R	R	G	G	R	R	R	G	R	R	A
QPKB01000001.1	1161254	T	T	N	Y	T	T	T	T	Y	Y	T	T	T	T	T	T	T	Y	T	T	T	T
QPKB01000001.1	1161263	A	A	N	G	A	G	R	R	R	R	G	G	G	G	G	G	G	G	R	G	G	G
QPKB01000001.1	1161267	A	A	N	A	A	A	A	A	A	A	R	R	R	A	A	R	R	R	A	R	R	A
QPKB01000001.1	1161315	A	A	N	G	A	G	R	R	R	R	R	G	G	G	G	G	G	G	R	G	G	A
QPKB01000001.1	1161707	C	C	C	C	S	C	C	C	C	C	S	S	S	C	S	S	S	S	C	S	C	N
QPKB01000001.1	1161717	W	A	W	W	W	A	W	W	W	A	A	A	W	A	A	W	A	A	T	W	W	N
QPKB01000001.1	1161733	R	A	R	R	A	A	A	A	A	A	A	A	A	A	A	A	A	A	A	A	A	N
QPKB01000001.1	1161757	Y	T	Y	Y	Y	T	Y	Y	Y	T	T	T	Y	T	T	Y	T	T	C	Y	Y	N
QPKB01000001.1	1161758	R	G	R	R	R	G	G	G	G	G	G	G	G	G	G	G	G	G	G	G	G	N
QPKB01000001.1	1161761	K	G	K	K	K	G	K	K	K	G	G	G	K	G	G	K	G	G	T	K	K	N
QPKB01000001.1	1161769	Y	T	Y	Y	Y	T	Y	Y	Y	T	T	T	Y	T	T	Y	T	T	C	Y	Y	N
QPKB01000001.1	1161924	T	N	T	T	T	T	T	T	T	T	Y	T	T	T	T	Y	Y	T	T	T	T	N
QPKB01000001.1	1161974	G	N	R	R	G	G	G	G	G	G	G	G	G	G	G	G	G	G	G	G	G	N
QPKB01000001.1	1161995	A	A	A	N	A	A	A	A	R	A	R	N	A	G	N	G	N	R	A	A	A	N
QPKB01000001.1	1162038	K	G	T	N	G	K	G	G	G	G	G	N	G	G	N	G	N	G	G	G	G	N
QPKB01000001.1	1162146	R	G	A	N	R	A	A	G	R	R	A	N	A	A	N	A	N	A	R	A	A	N
QPKB01000001.1	1162224	Y	T	C	N	T	Y	T	T	T	T	T	N	T	T	N	T	N	T	T	T	T	N
QPKB01000001.1	1162774	A	A	A	A	A	M	M	M	A	A	A	C	C	C	N	A	A	C	M	C	M	N
QPKB01000001.1	1162862	G	G	G	R	G	R	G	G	R	R	G	G	G	G	N	G	G	G	G	G	G	N
QPKB01000001.1	1166055	T	T	T	Y	T	T	T	T	Y	Y	T	T	T	T	T	T	T	T	T	T	T	N
QPKB01000001.1	1166218	K	T	G	K	T	K	T	T	T	T	T	T	T	T	T	T	T	K	T	T	T	N
QPKB01000001.1	1166251	T	T	T	T	T	T	T	T	T	T	Y	Y	Y	C	C	Y	Y	Y	T	Y	T	N
QPKB01000001.1	1166262	A	A	A	A	A	W	W	W	A	A	A	A	A	A	A	A	A	W	W	A	W	N
QPKB01000001.1	1166323	N	N	N	C	N	C	N	N	N	C	T	T	T	T	T	T	T	T	N	T	C	N
QPKB01000001.1	1166369	N	N	N	G	N	G	N	N	N	G	A	A	A	A	A	A	A	A	N	A	G	N
QPKB01000001.1	1172105	R	R	R	G	N	G	N	N	N	N	G	G	G	G	G	N	G	N	G	N	N	N
QPKB01000001.1	1172106	C	C	C	T	N	C	N	N	N	N	T	Y	C	C	C	N	C	N	C	N	N	N
QPKB01000001.1	1172134	A	A	A	G	N	A	N	N	N	N	G	R	A	A	A	N	A	N	A	N	N	N
QPKB01000001.1	1172148	A	A	A	T	N	A	N	N	N	N	T	A	A	A	A	N	A	N	A	N	N	N
QPKB01000001.1	1172156	Y	Y	Y	C	N	C	N	N	N	N	C	C	C	C	C	N	C	N	C	N	N	N
QPKB01000001.1	1172169	C	C	C	T	N	C	N	N	N	N	T	C	C	C	C	N	C	N	C	N	N	N
QPKB01000001.1	1172184	Y	Y	Y	T	N	C	N	N	N	N	T	C	C	C	C	N	C	N	C	N	N	N
QPKB01000001.1	1172285	C	C	C	T	N	C	N	N	N	N	T	Y	C	C	C	N	C	N	C	N	N	N
QPKB01000001.1	1172286	T	C	C	C	N	T	N	N	N	N	C	T	T	C	T	N	T	N	C	N	N	N
QPKB01000001.1	1172287	G	A	A	A	N	G	N	N	N	N	A	R	G	A	G	N	G	N	A	N	N	N
QPKB01000001.1	1172290	G	G	G	A	N	G	N	N	N	N	A	R	G	G	G	N	G	N	G	N	N	N
QPKB01000001.1	1172294	T	C	C	C	N	T	N	N	N	N	C	Y	T	C	T	N	T	N	N	N	N	N
QPKB01000001.1	1172298	T	C	C	C	N	T	N	N	N	N	C	T	T	C	T	N	T	N	C	N	N	N
QPKB01000001.1	1176411	A	A	A	A	A	A	A	A	A	A	A	A	W	T	T	W	A	A	A	W	A	A
QPKB01000001.1	1176413	C	C	C	C	C	C	C	C	C	C	C	C	M	A	A	M	C	C	C	M	C	A
QPKB01000001.1	1176414	T	T	T	T	T	T	T	T	T	T	T	T	T	C	C	Y	T	T	T	Y	T	T
QPKB01000001.1	1176432	Y	C	T	T	C	T	Y	Y	C	Y	T	T	T	T	T	Y	Y	T	T	T	T	T
QPKB01000001.1	1176467	R	G	A	A	G	A	R	R	G	R	A	A	A	A	A	A	A	A	A	A	A	A
QPKB01000001.1	1176570	A	A	A	A	A	A	A	A	A	A	A	G	R	A	A	A	A	A	A	R	A	A
QPKB01000001.1	1176594	R	G	A	R	G	A	R	R	G	G	G	G	G	G	G	G	G	A	R	G	R	G
QPKB01000001.1	1176606	Y	C	T	Y	C	T	Y	Y	C	C	C	C	Y	T	T	Y	C	T	Y	Y	Y	T
QPKB01000001.1	1176612	A	A	A	A	A	A	A	A	A	A	A	T	W	A	A	A	A	A	A	W	A	A
QPKB01000001.1	1176630	Y	C	T	Y	C	T	Y	Y	C	C	C	C	C	C	C	C	C	T	Y	C	Y	C
QPKB01000001.1	1176642	Y	T	C	Y	T	C	Y	Y	T	T	T	T	Y	C	C	Y	T	C	Y	Y	Y	C
QPKB01000001.1	1176648	W	A	T	W	A	T	W	W	A	A	A	A	A	A	A	A	A	T	W	A	W	A
QPKB01000001.1	1184891	R	G	A	G	R	R	G	G	G	G	A	A	A	A	A	A	A	G	G	A	G	A
QPKB01000001.1	1184931	Y	C	T	T	Y	T	C	Y	Y	Y	T	T	T	T	T	T	T	T	Y	T	T	T
QPKB01000001.1	1184979	C	C	C	G	C	S	C	G	S	S	C	C	C	C	C	C	C	G	S	C	G	C
QPKB01000001.1	1185000	C	C	C	C	Y	C	C	C	C	C	T	T	T	T	T	Y	C	C	C	T	C	T
QPKB01000001.1	1185057	G	G	G	G	G	G	G	G	G	G	A	R	R	A	A	G	G	G	G	G	G	G
QPKB01000001.1	1185192	A	A	N	A	R	A	A	A	A	A	R	G	A	A	N	R	G	R	A	G	N	A
QPKB01000001.1	1185264	G	G	N	G	G	G	G	G	G	G	K	G	K	T	N	G	G	G	G	G	N	G
QPKB01000001.1	1185315	G	G	N	G	G	G	G	G	G	G	G	G	G	G	N	G	G	G	G	G	N	A
QPKB01000001.1	1185321	C	C	N	C	Y	C	C	C	C	C	T	T	T	T	N	Y	T	Y	C	T	N	T
QPKB01000001.1	1185322	A	A	N	A	A	A	A	A	A	A	A	A	A	A	N	A	A	A	A	A	N	T
QPKB01000001.1	1185335	T	T	N	T	T	T	T	T	T	T	T	T	T	T	N	T	T	T	T	T	N	C
QPKB01000001.1	1185403	G	G	N	A	G	R	R	A	A	A	G	G	G	G	N	G	G	R	R	G	N	G
QPKB01000001.1	1189490	N	G	S	C	G	G	N	G	N	N	S	C	C	G	G	C	N	S	N	N	N	N
QPKB01000001.1	1189577	N	G	K	T	G	G	N	G	N	N	G	G	G	G	G	G	N	G	N	N	N	N
QPKB01000001.1	1212942	A	A	A	A	A	R	G	R	A	A	A	A	A	A	A	R	G	R	G	A	R	N
QPKB01000001.1	1212947	A	A	A	A	A	A	A	A	A	A	A	W	W	A	A	A	A	A	A	W	A	N
QPKB01000001.1	1213130	T	T	T	T	T	T	T	T	T	T	T	K	K	T	T	T	T	T	T	K	T	N
QPKB01000001.1	1213134	R	A	G	G	R	G	G	R	A	A	G	G	G	G	G	G	G	G	G	G	G	N
QPKB01000001.1	1215566	R	A	A	A	A	G	R	R	N	N	A	A	R	G	G	R	G	G	R	R	G	N
QPKB01000001.1	1215609	R	A	G	G	A	A	A	A	N	N	A	A	A	A	A	A	A	A	A	A	A	N
QPKB01000001.1	1219143	C	C	C	C	C	C	C	C	C	N	C	C	C	C	C	C	C	N	C	C	C	A
QPKB01000001.1	1219147	T	T	T	T	T	T	T	T	T	N	T	T	T	T	T	T	T	N	T	T	T	C
QPKB01000001.1	1219151	A	A	A	A	A	A	A	A	A	N	A	A	A	A	A	A	A	N	A	A	A	T
QPKB01000001.1	1219169	A	A	A	A	A	A	A	A	A	N	A	A	A	A	A	A	A	N	A	A	A	C
QPKB01000001.1	1219189	G	G	G	G	G	G	G	G	G	N	G	G	G	G	G	G	G	N	G	G	G	A
QPKB01000001.1	1219194	T	T	T	T	T	T	T	T	T	N	T	T	T	T	T	T	T	N	T	T	T	A
QPKB01000001.1	1219204	G	G	G	C	G	G	G	G	G	N	G	G	G	G	G	G	G	N	G	G	G	G
QPKB01000001.1	1219216	N	N	C	C	C	C	C	N	N	N	C	C	C	C	C	C	C	N	C	C	N	A
QPKB01000001.1	1219220	N	N	A	G	A	A	A	N	N	N	A	A	A	A	A	A	A	N	A	A	N	A
QPKB01000001.1	1219233	N	N	G	A	G	G	G	N	N	N	G	G	G	G	G	G	G	N	G	G	N	G
QPKB01000001.1	1219234	N	N	G	G	G	G	G	N	N	N	G	G	G	G	G	G	G	N	G	G	N	A
QPKB01000001.1	1219241	N	N	T	T	T	T	T	N	N	N	T	T	T	T	T	T	T	N	T	T	N	C
QPKB01000001.1	1219245	N	N	T	T	T	T	T	N	N	N	T	T	T	T	T	T	T	N	T	T	N	C
QPKB01000001.1	1222225	T	N	N	N	T	T	T	T	C	T	N	N	N	N	N	T	T	N	Y	T	C	N
QPKB01000001.1	1222244	A	N	N	N	A	R	A	G	A	G	N	N	N	N	N	A	A	N	A	A	A	N
QPKB01000001.1	1223547	A	A	A	A	A	A	R	R	R	A	R	A	R	A	A	R	R	R	A	R	A	N
QPKB01000001.1	1223570	Y	Y	Y	T	Y	T	Y	Y	Y	Y	T	T	T	Y	T	T	T	T	Y	T	T	N
QPKB01000001.1	1223575	R	G	R	R	R	R	R	R	R	G	R	G	R	G	G	R	R	R	G	R	G	N
QPKB01000001.1	1223750	A	A	M	M	A	M	A	M	A	A	A	M	M	A	A	A	A	A	M	M	M	N
QPKB01000001.1	1223772	W	W	T	T	W	T	W	W	T	W	T	T	T	T	T	T	T	T	T	T	T	N
QPKB01000001.1	1223824	Y	T	Y	Y	T	T	T	T	T	T	T	T	T	T	T	T	T	T	T	T	T	N
QPKB01000001.1	1223827	Y	Y	C	C	Y	C	Y	Y	C	Y	C	C	C	C	C	C	C	C	C	C	C	N
QPKB01000001.1	1224191	T	C	T	T	N	T	N	C	N	Y	T	N	T	T	T	T	T	N	T	N	T	N
QPKB01000001.1	1224213	G	A	G	A	N	A	N	A	N	A	A	N	A	A	A	A	A	N	A	N	A	N
QPKB01000001.1	1224236	A	A	A	A	T	A	N	T	N	W	A	N	A	A	A	A	A	N	A	N	A	N
QPKB01000001.1	1224237	T	T	T	C	T	C	N	T	N	T	T	N	C	T	T	T	T	N	C	N	C	N
QPKB01000001.1	1224253	A	A	A	A	A	A	N	A	N	A	A	N	A	A	G	A	A	N	A	N	A	N
QPKB01000001.1	1224477	T	T	T	C	T	C	N	T	N	T	T	N	C	T	T	T	T	N	C	N	C	N
QPKB01000001.1	1225249	N	A	A	A	A	A	A	A	A	A	A	A	N	A	N	A	A	N	A	A	A	G
QPKB01000001.1	1225267	N	C	C	C	C	C	C	C	C	C	C	C	N	C	N	C	C	N	C	C	C	T
QPKB01000001.1	1225273	N	G	T	T	K	T	T	K	K	K	T	T	N	T	N	T	T	N	T	T	T	T
QPKB01000001.1	1225287	N	C	C	C	C	C	C	C	C	C	C	C	N	C	N	C	C	N	C	C	C	T
QPKB01000001.1	1225288	N	A	G	G	A	G	G	R	R	R	G	G	N	G	N	G	G	N	G	G	G	G
QPKB01000001.1	1225290	N	T	C	C	Y	C	C	Y	Y	Y	C	C	N	C	N	C	C	N	C	C	C	C
QPKB01000001.1	1225291	N	G	G	G	G	G	G	G	G	G	G	G	N	G	N	G	G	N	G	G	G	A
QPKB01000001.1	1225298	N	C	C	C	C	C	C	C	C	C	C	C	N	C	N	C	C	N	C	C	C	T
QPKB01000001.1	1225351	N	G	G	G	G	G	G	G	G	G	G	G	N	G	N	G	G	N	G	G	G	C
QPKB01000001.1	1225354	N	A	A	A	A	A	A	A	A	A	A	A	N	A	N	A	A	N	A	A	A	T
QPKB01000001.1	1225419	N	T	T	T	T	T	T	T	T	T	T	T	N	T	N	T	T	N	T	T	T	C
QPKB01000001.1	1228598	C	N	C	C	C	C	N	C	C	C	C	N	C	C	N	C	C	C	C	N	N	T
QPKB01000001.1	1228632	A	N	A	A	A	A	N	A	A	A	R	N	A	A	N	R	A	A	A	N	N	A
QPKB01000001.1	1228657	T	N	T	T	T	T	N	T	T	T	T	N	T	T	N	T	T	T	T	N	N	C
QPKB01000001.1	1228668	A	N	A	A	A	A	N	A	A	A	R	N	A	A	N	R	A	A	A	N	N	A
QPKB01000001.1	1228675	A	N	A	A	A	A	N	A	A	A	A	N	A	A	N	A	A	A	A	N	N	C
QPKB01000001.1	1228687	A	N	A	A	A	A	N	A	A	A	A	N	M	A	N	M	C	M	A	N	N	A
QPKB01000001.1	1228743	T	N	T	T	T	N	N	T	T	T	T	T	T	T	N	T	T	T	T	N	N	C
QPKB01000001.1	1228753	T	N	K	G	T	N	N	K	T	T	T	G	K	T	N	T	T	K	G	N	N	T
QPKB01000001.1	1228756	C	N	C	C	C	C	N	C	C	C	C	C	C	C	N	C	C	C	C	N	N	T
QPKB01000001.1	1228800	A	N	A	A	A	A	N	A	A	A	A	A	A	G	N	A	A	A	A	N	N	A
QPKB01000001.1	1228815	A	N	A	A	A	A	N	A	A	A	A	A	A	A	N	A	A	A	A	N	N	G
QPKB01000001.1	1228817	T	N	T	T	T	T	N	T	T	T	T	T	T	T	N	T	T	T	T	N	N	A
QPKB01000001.1	1228823	C	N	C	C	C	C	N	C	C	C	C	C	C	C	N	C	C	C	C	N	N	T
QPKB01000001.1	1228831	C	N	C	C	C	C	N	C	C	C	C	C	C	C	N	C	C	C	C	N	N	A
QPKB01000001.1	1228850	A	N	A	N	A	A	N	A	A	A	A	A	A	A	N	A	A	A	A	N	N	T
QPKB01000001.1	1228860	T	N	T	N	T	T	N	T	T	T	T	T	T	T	N	T	T	T	T	N	N	C
QPKB01000001.1	1231350	C	C	N	C	C	C	T	C	N	C	C	N	C	C	C	C	C	C	C	C	C	N
QPKB01000001.1	1231391	C	C	N	C	C	C	T	C	N	C	C	N	Y	C	C	C	C	C	C	C	C	N
QPKB01000001.1	1231395	C	C	N	T	C	T	T	C	N	T	T	N	T	T	T	T	T	T	T	T	T	N
QPKB01000001.1	1231436	A	A	N	A	A	A	G	A	N	A	A	N	A	N	N	N	G	A	A	A	A	N
QPKB01000001.1	1231445	A	A	N	A	A	A	G	A	N	A	A	N	A	N	N	N	G	A	A	A	A	N
QPKB01000001.1	1231449	T	T	N	G	T	K	T	T	N	T	T	N	T	N	N	N	T	T	T	T	T	N
QPKB01000001.1	1231450	C	C	N	C	C	C	A	C	N	C	C	N	C	N	N	N	A	C	C	C	C	N
QPKB01000001.1	1231456	C	C	N	T	C	T	T	C	N	C	T	N	T	N	N	N	T	T	C	T	T	N
QPKB01000001.1	1231488	C	C	N	T	C	T	C	C	N	C	N	N	Y	C	C	C	C	Y	C	Y	T	N
QPKB01000001.1	1231493	C	C	N	C	C	C	C	C	N	C	N	N	M	C	M	A	A	M	C	M	C	N
QPKB01000001.1	1231512	C	C	N	C	C	C	T	C	N	C	C	N	C	C	C	C	C	C	C	C	C	N
QPKB01000001.1	1231514	T	T	N	C	T	C	T	T	N	T	T	N	Y	T	T	T	T	Y	T	Y	C	N
QPKB01000001.1	1231538	C	C	N	G	C	G	N	C	N	G	G	N	G	G	G	G	G	G	G	G	G	N
QPKB01000001.1	1231543	T	T	N	C	T	C	N	T	N	C	T	N	C	C	C	C	C	C	C	C	C	N
QPKB01000001.1	1247649	T	N	T	T	G	T	T	T	T	T	T	T	T	T	T	T	T	T	T	T	T	N
QPKB01000001.1	1247684	C	N	S	G	C	C	C	C	C	C	C	C	C	C	C	C	C	C	C	C	C	N
QPKB01000001.1	1247692	A	N	A	A	A	A	A	A	A	A	A	A	R	R	R	R	R	G	A	R	A	N
QPKB01000001.1	1247788	G	N	G	G	G	G	G	G	A	A	G	G	G	G	G	G	G	G	G	G	G	N
QPKB01000001.1	1247828	C	N	C	C	C	C	C	C	C	C	Y	Y	C	C	C	C	C	C	C	C	C	N
QPKB01000001.1	1260303	N	N	C	S	C	S	N	G	N	C	N	S	N	C	C	N	C	G	C	C	G	N
QPKB01000001.1	1260313	N	N	A	A	G	R	N	A	N	A	N	A	N	A	G	N	R	A	A	A	A	N
QPKB01000001.1	1260347	N	N	G	K	T	K	N	T	N	G	N	T	N	T	T	N	T	T	T	T	T	N
QPKB01000001.1	1260370	N	N	G	G	C	S	N	G	N	G	N	G	N	G	C	N	S	G	G	G	G	N
QPKB01000001.1	1260398	N	N	C	C	T	Y	N	C	N	C	N	C	N	C	T	N	Y	C	C	C	C	N
QPKB01000001.1	1260400	N	N	A	A	G	R	N	A	N	A	N	A	N	A	G	N	R	A	A	A	A	N
QPKB01000001.1	1260509	N	N	G	G	T	K	N	G	N	G	N	G	N	T	T	N	T	G	K	T	G	N
QPKB01000001.1	1260578	N	N	T	T	T	T	N	T	N	T	N	T	N	A	T	N	W	T	W	A	T	N
QPKB01000001.1	1260642	N	C	C	M	N	A	N	C	N	C	C	C	N	C	N	A	C	N	N	N	A	N
QPKB01000001.1	1260822	N	T	T	T	N	T	N	C	N	C	T	T	T	T	N	T	T	N	N	N	T	N
QPKB01000001.1	1260867	N	G	G	R	N	A	N	G	N	G	G	G	A	G	N	A	G	N	N	N	A	N
QPKB01000001.1	1260888	N	T	T	Y	N	C	N	T	N	T	C	C	C	C	N	C	C	N	N	N	C	N
QPKB01000001.1	1262511	N	G	G	N	G	R	A	R	G	N	N	G	N	G	G	G	G	N	R	G	N	G
QPKB01000001.1	1262516	N	A	A	N	A	A	A	A	A	N	N	N	N	A	G	G	A	N	A	A	N	A
QPKB01000001.1	1262522	N	T	T	N	T	T	T	T	T	N	N	T	N	T	T	T	T	N	T	T	N	G
QPKB01000001.1	1262556	N	G	G	N	G	G	G	G	G	N	N	G	N	G	A	A	G	N	G	G	N	G
QPKB01000001.1	1262566	N	T	T	N	T	T	T	T	T	N	N	T	N	T	T	T	T	N	T	T	N	G
QPKB01000001.1	1262567	N	A	A	N	A	A	A	A	A	N	N	N	N	A	A	A	A	N	A	A	N	G
QPKB01000001.1	1262570	N	G	G	N	G	G	G	G	G	N	N	N	N	G	G	G	G	N	G	G	N	A
QPKB01000001.1	1262580	N	A	N	N	A	A	A	A	A	N	N	A	N	A	A	A	A	N	A	A	N	T
QPKB01000001.1	1262590	N	C	C	N	C	C	C	C	C	N	N	C	N	C	C	C	C	N	C	C	N	T
QPKB01000001.1	1262611	N	A	A	N	A	A	A	A	A	N	N	A	N	A	T	T	A	N	A	A	N	A
QPKB01000001.1	1281393	T	T	T	T	T	T	T	T	T	T	T	T	W	T	T	T	T	T	A	A	W	T
QPKB01000001.1	1305599	A	A	N	N	A	N	A	N	A	A	A	A	A	A	A	A	A	A	A	A	N	G
QPKB01000001.1	1305635	N	N	A	A	T	N	A	A	A	A	A	A	A	A	A	A	A	A	A	A	A	A
QPKB01000001.1	1305642	N	N	A	A	A	N	A	A	A	A	A	A	A	A	A	A	A	A	A	A	A	T
QPKB01000001.1	1305670	G	G	G	G	G	N	G	G	G	G	G	A	G	G	G	G	G	G	R	R	G	G
QPKB01000001.1	1305695	T	T	T	T	T	N	T	T	T	T	T	C	T	T	T	T	T	T	Y	Y	T	T
QPKB01000001.1	1305696	T	T	Y	C	T	N	T	T	T	T	T	T	T	T	T	T	T	T	T	T	T	T
QPKB01000001.1	1305698	T	T	T	T	T	N	T	T	T	T	T	C	T	T	T	T	T	T	Y	Y	T	T
QPKB01000001.1	1305739	T	T	T	T	T	N	T	T	T	T	T	C	T	T	T	T	T	T	Y	Y	T	T
QPKB01000001.1	1310638	A	A	A	N	N	A	A	N	N	A	A	G	R	N	A	N	A	N	N	A	R	N
QPKB01000001.1	1310655	Y	C	T	N	N	C	C	N	N	Y	C	C	C	N	C	N	C	N	N	C	C	N
QPKB01000001.1	1314799	R	A	G	N	N	A	A	N	A	A	N	N	A	N	N	N	A	N	N	A	A	N
QPKB01000001.1	1320479	G	N	G	N	N	A	N	A	N	N	N	G	G	N	N	A	A	A	R	G	N	N
QPKB01000001.1	1320492	T	N	T	N	N	C	N	C	N	N	N	T	T	N	N	C	C	C	Y	T	N	N
QPKB01000001.1	1320618	A	N	A	N	N	T	N	T	N	N	N	A	A	N	N	T	T	T	W	A	N	N
QPKB01000001.1	1320642	T	N	T	N	N	C	N	C	N	N	N	T	T	N	N	C	C	C	Y	T	N	N
QPKB01000001.1	1320660	G	N	G	N	N	A	N	A	N	N	N	G	G	N	N	A	A	A	R	G	N	N
QPKB01000001.1	1322087	G	G	R	A	G	G	G	G	N	N	G	G	G	G	G	G	N	N	G	G	N	G
QPKB01000001.1	1322153	C	C	C	C	C	C	C	C	N	N	C	C	T	Y	C	Y	N	N	C	Y	N	C
QPKB01000001.1	1322156	A	A	R	G	A	A	A	A	N	N	A	A	A	A	A	A	N	N	A	A	N	A
QPKB01000001.1	1322164	W	T	A	A	W	A	W	W	N	N	A	A	A	A	A	A	N	N	A	A	N	N
QPKB01000001.1	1322334	M	A	M	A	M	C	M	M	N	N	C	C	C	C	C	C	N	N	C	C	N	A
QPKB01000001.1	1322340	Y	T	C	C	Y	C	Y	Y	N	N	C	C	C	C	C	C	N	N	C	C	N	C
QPKB01000001.1	1322345	T	T	T	T	T	T	T	T	N	N	K	K	T	K	G	T	N	N	T	T	N	T
QPKB01000001.1	1322357	A	A	A	A	A	C	M	M	N	N	A	A	A	A	A	M	N	N	A	A	N	A
QPKB01000001.1	1324191	G	G	G	G	R	G	G	G	G	G	G	G	A	R	N	R	A	A	G	N	G	N
QPKB01000001.1	1324284	C	C	M	A	C	M	C	C	C	C	A	A	A	A	N	M	A	A	C	N	C	N
QPKB01000001.1	1324365	T	T	T	T	T	T	T	T	T	T	T	T	C	Y	N	Y	C	C	T	N	T	N
QPKB01000001.1	1335103	A	A	N	C	A	N	N	N	N	N	N	N	C	C	C	C	C	C	N	N	A	N
QPKB01000001.1	1335124	A	A	N	A	A	N	N	N	N	N	N	N	A	A	A	T	T	A	N	N	A	N
QPKB01000001.1	1338491	G	G	N	N	N	G	G	N	N	N	G	N	N	G	G	N	A	A	N	G	G	N
QPKB01000001.1	1338496	A	A	N	N	N	A	A	N	N	N	A	N	N	R	A	N	G	G	N	A	A	N
QPKB01000001.1	1338543	G	G	N	N	N	G	G	N	N	N	C	N	N	C	C	N	C	C	N	G	G	N
QPKB01000001.1	1338554	G	G	N	N	N	G	G	N	N	N	G	N	N	G	G	N	G	G	N	G	A	N
QPKB01000001.1	1353470	N	A	A	N	A	N	N	A	A	N	R	N	A	G	N	G	A	N	A	N	A	N
QPKB01000001.1	1353498	N	G	G	N	G	N	N	G	G	N	S	N	G	G	N	G	G	N	G	N	S	N
QPKB01000001.1	1353500	N	T	T	N	T	N	N	T	T	N	W	N	T	A	N	T	T	N	T	N	T	N
QPKB01000001.1	1353643	N	A	C	N	A	N	N	A	C	N	M	N	C	A	N	A	A	N	A	N	M	N
QPKB01000001.1	1353704	N	A	A	N	A	N	N	A	A	N	R	N	A	A	N	A	A	N	A	N	R	N
QPKB01000001.1	1353738	N	C	C	N	C	N	N	C	C	N	M	N	C	N	N	C	C	N	C	N	M	N
QPKB01000001.1	1363900	A	A	A	A	A	A	A	A	R	G	A	R	R	A	A	A	A	A	R	G	A	N
QPKB01000001.1	1363981	A	A	A	A	W	W	W	T	W	T	T	T	T	T	T	T	T	T	T	T	T	N
QPKB01000001.1	1364084	C	C	C	C	C	Y	Y	T	C	C	T	Y	Y	T	T	T	T	T	Y	C	T	N
QPKB01000001.1	1364330	G	N	G	G	G	G	G	G	G	G	R	A	N	R	N	G	N	G	G	G	G	N
QPKB01000001.1	1378252	N	C	C	N	N	N	C	N	N	N	T	T	N	T	N	T	T	T	T	T	N	N
QPKB01000001.1	1378278	N	C	C	N	N	N	C	N	N	N	Y	Y	N	T	N	C	C	C	C	C	N	N
QPKB01000001.1	1378280	N	G	A	N	N	N	A	N	N	N	A	A	N	A	N	A	A	A	A	A	N	N
QPKB01000001.1	1378310	N	A	G	N	N	N	G	N	N	N	G	G	N	G	N	G	G	G	G	G	N	N
QPKB01000001.1	1378320	N	G	G	N	N	N	G	N	N	N	K	K	N	T	N	G	G	G	G	G	N	N
QPKB01000001.1	1378395	N	T	C	N	N	N	C	N	N	N	C	C	N	C	N	C	C	C	C	C	N	N
QPKB01000001.1	1386446	C	C	C	C	C	N	C	C	N	C	C	C	C	C	N	N	C	C	C	C	C	T
QPKB01000001.1	1386448	C	C	C	C	C	N	C	C	N	C	C	C	C	C	N	N	C	C	C	C	C	T
QPKB01000001.1	1386474	G	G	G	G	G	N	G	G	N	G	G	G	G	G	N	N	G	G	G	G	G	T
QPKB01000001.1	1386487	T	T	T	T	T	N	T	T	N	T	T	T	T	T	N	N	T	T	T	T	T	C
QPKB01000001.1	1386492	G	G	G	G	G	N	N	G	N	G	G	G	G	G	N	N	G	G	G	G	G	A
QPKB01000001.1	1386494	A	A	A	A	A	N	A	A	N	A	A	A	A	A	N	N	G	R	A	G	A	A
QPKB01000001.1	1386504	G	G	G	G	G	N	G	G	N	G	G	G	G	G	N	N	G	G	G	G	G	T
QPKB01000001.1	1386546	A	A	A	A	A	N	A	A	N	A	A	A	A	A	N	N	A	A	A	A	A	G
QPKB01000001.1	1386549	C	C	C	C	C	N	C	C	N	C	C	C	C	C	N	N	C	Y	T	C	C	T
QPKB01000001.1	1386611	C	C	C	C	C	N	C	C	N	C	C	C	C	C	N	N	C	C	C	C	C	T
QPKB01000001.1	1386622	A	A	T	T	W	N	T	W	N	A	T	T	T	T	N	N	T	T	T	T	T	T
QPKB01000001.1	1386636	G	G	G	G	G	N	G	G	N	G	G	G	G	G	N	N	G	G	G	G	G	A
QPKB01000001.1	1386647	A	A	A	A	A	N	A	A	N	A	A	A	A	A	N	N	A	A	A	A	A	T
QPKB01000001.1	1393080	A	A	N	N	A	A	A	A	A	A	R	A	A	A	N	A	N	G	N	N	N	A
QPKB01000001.1	1393177	C	C	N	N	C	C	C	C	C	C	C	C	C	C	N	C	N	C	N	N	N	A
QPKB01000001.1	1393186	T	T	N	N	T	T	T	T	T	T	T	T	T	T	N	T	N	T	N	N	N	C
QPKB01000001.1	1393301	T	T	N	N	T	T	T	T	T	T	T	T	T	T	N	T	N	T	N	N	N	A
QPKB01000001.1	1396994	A	A	A	A	A	A	A	A	A	N	A	N	A	A	A	A	A	A	A	A	A	G
QPKB01000001.1	1405459	A	A	A	A	W	A	W	W	A	W	N	N	N	A	N	A	N	N	N	N	A	N
QPKB01000001.1	1408387	G	G	G	G	A	G	G	G	G	G	N	N	G	G	G	G	G	N	N	G	G	G
QPKB01000001.1	1408404	G	G	G	G	A	G	G	G	G	G	N	N	G	G	G	G	G	N	N	G	G	G
QPKB01000001.1	1445865	C	C	C	C	C	N	C	C	C	C	N	T	T	N	N	C	C	C	N	N	N	N
QPKB01000001.1	1445872	C	C	C	C	C	N	C	C	C	C	N	T	T	N	N	C	C	C	N	N	N	N
QPKB01000001.1	1445886	T	T	T	T	T	N	T	T	T	T	N	T	T	N	N	T	T	C	N	N	N	N
QPKB01000001.1	1445915	C	C	C	C	C	N	C	C	C	C	N	C	C	N	N	C	C	T	N	N	N	N
QPKB01000001.1	1445929	C	C	C	C	C	N	C	C	Y	Y	N	C	C	N	N	T	T	C	N	N	N	N
QPKB01000001.1	1446061	G	G	G	G	G	G	G	G	G	G	G	A	R	G	G	G	G	G	G	G	G	G
QPKB01000001.1	1446068	C	C	C	C	C	C	Y	C	Y	C	C	C	Y	C	Y	Y	Y	C	C	Y	Y	C
QPKB01000001.1	1446084	G	G	G	R	G	G	G	G	G	R	G	G	G	G	G	G	R	G	A	G	G	G
QPKB01000001.1	1446097	C	C	C	C	C	C	C	C	C	C	C	C	Y	C	Y	C	Y	C	C	C	C	C
QPKB01000001.1	1446106	C	C	C	C	Y	T	Y	Y	Y	Y	C	C	C	C	C	C	C	C	C	Y	Y	C
QPKB01000001.1	1446233	G	G	G	G	G	G	G	G	R	R	G	N	G	G	G	G	R	N	G	R	R	G
QPKB01000001.1	1446248	A	A	A	G	G	G	R	R	R	R	G	N	A	G	A	A	A	N	G	A	R	G
QPKB01000001.1	1446252	T	T	T	T	T	T	Y	Y	Y	Y	T	N	Y	T	Y	C	Y	N	T	Y	Y	T
QPKB01000001.1	1446270	C	C	C	T	C	C	C	C	C	C	C	N	C	T	C	C	C	N	T	C	C	C
QPKB01000001.1	1446281	C	C	C	C	T	T	Y	Y	Y	Y	T	N	C	T	C	C	C	N	N	C	C	C
QPKB01000001.1	1446338	T	T	T	T	T	T	T	T	T	Y	T	N	T	T	T	T	Y	N	T	T	T	T
QPKB01000001.1	1446340	G	G	G	G	A	A	R	R	R	R	N	N	G	G	G	G	R	N	G	G	G	G
QPKB01000001.1	1461194	A	A	A	A	A	A	A	A	A	A	M	C	M	A	A	A	A	A	M	A	A	N
QPKB01000001.1	1461243	A	A	A	A	A	R	A	A	A	A	R	G	R	A	A	A	A	A	R	A	A	N
QPKB01000001.1	1461291	C	C	C	C	C	Y	C	C	C	C	Y	T	Y	N	Y	C	C	C	Y	C	C	N
QPKB01000001.1	1461447	A	A	A	A	A	R	A	A	A	A	R	G	R	A	A	A	A	A	R	A	A	N
QPKB01000001.1	1461460	T	T	T	T	T	Y	T	T	T	T	Y	C	Y	T	T	T	T	T	Y	T	T	N
QPKB01000001.1	1461465	G	G	G	G	G	S	G	G	G	G	S	C	S	G	G	G	G	G	S	G	G	N
QPKB01000001.1	1461474	C	C	C	C	C	S	C	C	C	C	S	G	S	C	C	C	C	C	S	C	C	N
QPKB01000001.1	1461480	C	C	C	C	C	M	C	C	C	C	M	A	M	C	C	C	C	C	M	C	C	N
QPKB01000001.1	1574746	C	N	N	N	C	N	N	N	C	N	Y	C	N	T	Y	C	C	C	C	C	C	N
QPKB01000001.1	1574766	G	N	N	N	G	N	N	N	A	N	G	G	N	G	G	G	G	G	G	G	G	N
QPKB01000001.1	1574772	T	N	N	N	T	N	N	N	G	N	T	T	N	N	N	T	T	T	T	T	T	N
QPKB01000001.1	1574833	A	N	N	N	A	N	N	N	C	N	A	A	N	A	A	A	A	A	A	A	A	N
QPKB01000001.1	1574836	G	N	N	N	G	N	N	N	G	N	R	G	N	A	R	G	G	G	G	G	G	N
QPKB01000001.1	1574845	G	N	N	N	G	N	N	N	G	N	G	G	N	G	G	G	R	G	G	R	G	N
QPKB01000001.1	1574846	T	N	N	N	T	N	N	N	T	N	K	G	N	T	K	G	T	G	K	K	K	N
QPKB01000001.1	1574861	G	N	N	N	G	N	N	N	A	N	G	G	N	G	G	G	G	G	G	G	G	N
QPKB01000001.1	1574862	G	N	N	N	G	N	N	N	G	N	R	G	N	A	R	G	G	G	G	G	G	N
QPKB01000001.1	1574897	A	N	N	N	A	N	N	N	A	N	A	A	N	A	A	A	G	A	A	A	A	N
QPKB01000001.1	1574900	G	N	N	N	G	N	N	N	G	N	K	G	N	T	K	G	G	G	G	G	G	N
QPKB01000001.1	1574901	G	N	N	N	G	N	N	N	N	N	R	G	N	A	R	G	G	G	G	G	G	N
QPKB01000001.1	1580418	A	A	A	A	A	N	A	A	A	A	N	N	N	N	N	A	N	T	T	A	T	N
QPKB01000001.1	1580614	A	A	A	A	A	N	A	A	A	A	N	N	N	N	N	G	N	G	G	G	G	N
QPKB01000001.1	1585397	N	N	T	T	N	T	N	T	T	T	N	T	T	C	N	N	N	N	T	T	T	N
QPKB01000001.1	1602890	W	T	W	W	A	W	A	A	A	A	A	A	A	A	A	A	A	A	A	A	A	A
QPKB01000001.1	1602897	A	A	A	A	T	A	W	W	A	A	A	A	A	A	A	A	A	A	A	A	A	A
QPKB01000001.1	1613942	N	N	N	N	T	N	T	T	T	N	W	A	W	T	A	T	W	T	T	W	W	N
QPKB01000001.1	1614022	N	N	N	N	G	N	G	G	G	N	G	G	G	G	G	K	G	T	G	K	G	G
QPKB01000001.1	1614034	N	N	N	N	Y	N	C	Y	C	N	Y	T	T	C	T	T	T	T	Y	T	Y	T
QPKB01000001.1	1686125	G	G	G	G	G	G	R	A	N	R	G	G	G	G	G	G	G	G	N	G	G	N
QPKB01000001.1	1686151	R	G	A	G	G	G	G	G	N	G	G	N	G	G	G	G	G	G	N	G	G	N
QPKB01000001.1	1686169	A	A	A	A	A	A	A	A	N	A	A	C	C	A	A	A	A	A	N	A	A	N
QPKB01000001.1	1686186	Y	T	C	Y	C	T	C	C	N	C	C	C	C	C	C	C	C	C	N	C	C	N
QPKB01000001.1	1686221	C	C	C	C	Y	C	Y	C	N	C	C	C	C	Y	C	Y	Y	C	N	C	C	N
QPKB01000001.1	1686319	T	T	T	T	Y	T	Y	T	N	T	T	T	T	T	T	T	T	T	N	T	T	N
QPKB01000001.1	1686328	C	C	C	C	C	C	C	C	N	C	G	C	C	C	C	C	C	C	N	C	G	N
QPKB01000001.1	1691972	T	N	T	N	T	N	T	T	N	N	T	T	T	N	T	T	N	G	T	K	T	N
QPKB01000001.1	1692023	A	N	A	N	A	N	A	A	N	N	A	A	A	N	A	A	N	G	A	R	A	N
QPKB01000001.1	1692033	T	N	T	N	T	N	T	C	N	N	T	C	C	N	T	T	N	T	T	T	T	N
QPKB01000001.1	1692041	A	N	A	N	A	N	A	A	N	N	A	G	G	N	A	A	N	N	A	A	A	N
QPKB01000001.1	1692730	N	T	W	T	N	T	N	N	T	T	A	T	W	W	W	A	A	N	A	A	W	N
QPKB01000001.1	1692815	N	T	T	T	N	T	N	N	A	A	T	N	T	T	T	T	T	N	N	T	T	N
QPKB01000001.1	1692879	N	A	R	A	N	A	N	N	A	A	G	A	R	R	R	A	R	N	G	G	G	N
QPKB01000001.1	1692894	N	T	W	T	N	T	N	N	T	T	A	T	W	W	W	A	A	N	A	A	A	N
QPKB01000001.1	1692907	N	T	T	T	N	T	N	N	T	T	T	A	W	T	T	T	T	N	T	T	T	N
QPKB01000001.1	1697886	G	A	R	A	G	A	G	G	N	N	N	N	N	G	R	G	G	R	A	N	N	N
QPKB01000001.1	1697921	T	C	Y	C	T	C	T	T	N	N	N	N	N	T	T	T	T	Y	C	N	N	N
QPKB01000001.1	1697942	T	T	T	T	T	T	T	T	N	N	N	N	N	C	Y	T	T	T	T	N	N	N
QPKB01000001.1	1697944	C	C	C	C	C	C	C	C	N	N	N	N	N	C	C	C	C	Y	T	N	N	N
QPKB01000001.1	1697948	T	T	T	T	Y	T	C	C	N	N	N	N	N	T	T	T	T	T	T	N	N	N
QPKB01000001.1	1697949	A	G	R	G	A	G	A	A	N	N	N	N	N	A	A	A	A	R	G	N	N	N
QPKB01000001.1	1697973	C	C	C	C	C	C	C	C	N	N	N	N	N	C	C	C	C	Y	T	N	N	N
QPKB01000001.1	1698092	C	C	C	C	C	C	C	C	N	N	N	N	N	C	C	C	N	Y	T	N	N	N
QPKB01000001.1	1698097	C	C	C	C	C	C	C	C	N	N	N	N	N	C	C	C	N	S	G	N	N	N
QPKB01000001.1	1698099	C	T	Y	T	Y	T	T	T	N	N	N	N	N	C	Y	T	N	T	T	N	N	N
QPKB01000001.1	1698100	G	A	R	A	G	A	G	G	N	N	N	N	N	G	R	G	N	G	G	N	N	N
QPKB01000001.1	1698122	A	A	A	A	A	A	A	A	N	N	N	N	N	A	A	W	A	T	T	N	N	N
QPKB01000001.1	1698138	T	A	W	A	A	A	A	A	N	N	N	N	N	A	A	A	A	A	A	N	N	N
QPKB01000001.1	1698152	T	T	T	T	W	T	A	A	N	N	N	N	N	T	T	W	T	W	T	N	N	N
QPKB01000001.1	1698155	T	C	Y	C	C	C	C	C	N	N	N	N	N	C	C	C	C	C	C	N	N	N
QPKB01000001.1	1830047	C	C	C	C	N	C	S	N	C	N	C	C	C	C	C	N	G	C	C	C	N	N
QPKB01000001.1	1830141	A	A	A	A	N	A	A	N	A	N	A	R	R	A	A	N	A	G	G	G	N	N
QPKB01000001.1	1830166	T	T	T	T	N	T	T	N	T	N	T	T	C	T	T	N	T	T	T	T	N	N
QPKB01000001.1	1830239	C	C	C	C	N	C	S	N	C	N	C	C	C	C	C	N	G	C	C	C	N	N
QPKB01000001.1	1830257	T	T	T	T	N	T	T	N	T	N	Y	Y	T	T	T	N	T	T	T	T	N	N
QPKB01000001.1	1830265	C	C	C	C	N	C	C	N	C	N	C	C	Y	Y	C	N	C	C	C	C	N	N
QPKB01000001.1	1830300	T	C	T	T	N	C	T	N	T	N	T	T	T	T	T	N	T	T	T	T	N	N
QPKB01000001.1	1830306	T	T	T	T	N	T	Y	N	T	N	Y	Y	Y	C	C	N	C	T	T	T	N	N
QPKB01000001.1	1830828	G	G	G	G	G	G	G	G	G	N	G	N	G	N	N	N	N	G	G	G	G	A
QPKB01000001.1	1832064	A	A	A	A	A	A	A	A	A	A	T	T	W	T	T	W	W	W	A	W	A	A
QPKB01000001.1	1832074	A	A	A	A	A	A	A	A	A	A	A	A	A	A	R	R	R	R	A	R	A	A
QPKB01000001.1	1833841	A	A	A	N	N	A	A	N	N	A	N	N	A	N	A	A	N	A	N	N	N	C
QPKB01000001.1	1833847	G	G	G	N	N	G	G	N	N	G	N	N	G	N	G	G	N	G	N	N	N	A
QPKB01000001.1	1833849	A	A	A	N	N	A	A	N	N	A	N	N	A	N	A	A	N	A	N	N	N	G
QPKB01000001.1	1833859	A	A	A	N	N	A	A	N	N	A	N	N	A	N	A	A	N	A	N	N	N	G
QPKB01000001.1	1833872	C	C	C	N	N	C	C	N	N	C	N	N	C	N	C	C	C	C	N	N	C	T
QPKB01000001.1	1833879	T	T	T	N	N	T	T	N	N	T	N	N	T	N	T	T	T	T	N	N	T	C
QPKB01000001.1	1833880	G	G	G	N	N	G	G	N	N	G	N	N	G	N	G	G	G	G	N	N	G	A
QPKB01000001.1	1834009	G	G	T	N	N	G	T	N	N	T	N	N	T	T	T	T	T	T	N	N	T	T
QPKB01000001.1	1834042	G	G	G	N	N	G	G	N	N	G	N	N	R	A	A	A	R	A	N	N	G	A
QPKB01000001.1	1834050	A	A	A	N	N	A	A	N	N	A	N	N	A	A	A	A	M	A	N	N	C	A
QPKB01000001.1	1834064	C	C	S	N	N	C	G	N	N	S	N	N	G	G	G	G	G	G	N	N	G	G
QPKB01000001.1	1838654	N	N	R	R	N	R	A	R	N	G	R	G	A	G	G	R	N	R	N	N	N	N
QPKB01000001.1	1838730	N	N	G	G	N	A	G	G	N	G	A	G	G	G	G	G	N	G	N	N	N	N
QPKB01000001.1	1840833	G	A	G	A	N	A	N	A	A	N	A	N	A	A	N	N	A	N	A	N	A	N
QPKB01000001.1	1840867	T	C	T	C	N	C	N	C	C	N	C	N	C	C	N	N	C	N	C	N	C	N
QPKB01000001.1	1840964	G	A	G	A	N	A	N	A	A	N	G	N	A	N	N	N	A	N	R	N	A	N
QPKB01000001.1	1840967	C	C	C	C	N	C	N	C	A	N	C	N	C	C	N	N	A	N	M	N	A	N
QPKB01000001.1	1841004	T	C	T	C	N	C	N	C	C	N	C	N	C	C	N	N	C	N	C	N	C	N
QPKB01000001.1	1841020	A	A	A	A	N	A	N	A	A	N	A	N	C	A	N	N	A	N	A	N	A	N
QPKB01000001.1	1841026	G	T	G	T	N	T	N	T	T	N	T	N	T	T	N	N	T	N	T	N	T	N
QPKB01000001.1	1855088	N	T	T	N	T	T	T	T	N	T	T	N	Y	N	Y	N	Y	T	N	N	T	N
QPKB01000001.1	1855169	N	G	G	N	G	G	G	G	N	G	R	N	R	N	G	N	G	G	N	N	G	N
QPKB01000001.1	1855300	N	T	T	T	T	T	T	N	N	T	Y	N	Y	N	Y	T	Y	T	N	N	T	N
QPKB01000001.1	1855320	N	C	C	T	C	Y	C	C	N	C	Y	N	Y	N	T	T	Y	C	N	N	C	N
QPKB01000001.1	1855407	T	N	T	C	T	N	Y	T	T	N	N	N	T	N	N	N	T	N	N	N	T	C
QPKB01000001.1	1855418	G	N	G	G	G	N	G	G	G	N	N	N	G	N	N	G	G	N	G	N	G	A
QPKB01000001.1	1855426	T	N	T	C	T	N	T	T	T	N	N	N	T	N	N	T	T	N	T	N	T	C
QPKB01000001.1	1855428	T	N	T	T	T	N	T	T	T	N	N	N	T	N	N	T	T	N	T	N	T	C
QPKB01000001.1	1855431	C	N	C	C	G	N	G	G	G	N	N	N	C	N	N	G	G	N	G	N	C	C
QPKB01000001.1	1855437	T	N	T	T	T	N	T	T	T	N	N	N	T	N	N	T	T	N	T	N	A	T
QPKB01000001.1	1855459	T	N	T	T	C	N	T	C	C	N	N	N	T	N	N	C	C	N	C	N	N	T
QPKB01000001.1	1855463	C	N	C	C	T	N	C	T	T	N	N	N	C	N	N	T	T	N	T	N	N	C
QPKB01000001.1	1855467	T	N	T	T	T	N	C	T	T	N	N	N	T	N	N	T	T	N	T	N	N	T
QPKB01000001.1	1855474	G	N	G	G	G	N	G	G	G	N	N	N	G	N	N	G	G	N	G	N	G	A
QPKB01000001.1	1855501	T	N	T	C	C	N	C	C	C	N	N	N	T	N	N	C	C	N	C	N	T	C
QPKB01000001.1	1855505	C	N	C	C	A	N	M	A	A	N	N	N	C	N	N	A	A	N	A	N	C	C
QPKB01000001.1	1855518	G	N	G	G	A	N	R	A	A	N	N	N	G	N	N	A	A	N	A	N	G	G
QPKB01000001.1	1855525	G	N	G	G	G	N	G	G	G	N	N	N	G	N	N	G	G	N	G	N	G	T
QPKB01000001.1	1855528	C	N	C	C	T	N	Y	T	T	N	N	N	C	N	N	T	T	N	T	N	C	C
QPKB01000001.1	1855533	C	N	C	A	A	N	A	A	A	N	N	N	C	N	N	A	A	N	A	N	C	A
QPKB01000001.1	1855541	G	N	G	G	G	N	G	G	G	N	N	N	G	N	N	G	G	N	G	N	G	C
QPKB01000001.1	1855549	C	N	C	G	G	N	G	G	G	N	N	N	C	N	N	G	G	N	G	N	C	G
QPKB01000001.1	1857598	G	G	G	G	A	G	R	A	R	R	G	G	G	N	G	G	G	G	G	G	G	N
QPKB01000001.1	1857606	C	C	C	C	C	C	C	C	C	C	C	M	M	N	C	C	C	C	A	M	C	N
QPKB01000001.1	1857627	K	G	G	G	T	G	T	T	K	K	K	K	T	N	T	T	T	K	T	T	T	N
QPKB01000001.1	1861895	A	A	N	N	A	A	A	N	G	R	N	N	A	N	N	N	A	N	N	N	A	A
QPKB01000001.1	1861898	C	C	N	N	T	C	C	N	C	C	N	N	C	N	N	N	T	N	N	N	C	C
QPKB01000001.1	1867369	G	G	G	G	G	K	G	G	G	G	T	T	T	N	N	G	G	N	T	T	G	G
QPKB01000001.1	1867390	T	T	T	T	T	T	W	W	T	T	T	T	T	N	N	T	T	N	T	T	A	A
QPKB01000001.1	1867391	T	T	T	T	T	T	K	K	T	T	T	T	T	N	N	T	T	N	T	T	G	G
QPKB01000001.1	1867394	A	A	A	A	A	A	R	R	A	A	A	A	A	N	N	A	A	N	A	A	G	A
QPKB01000001.1	1867409	C	C	C	C	C	C	C	C	C	C	C	C	C	N	N	C	C	N	C	C	C	A
QPKB01000001.1	1867431	G	G	G	G	G	G	G	G	G	G	G	G	G	N	N	G	G	N	G	G	G	C
QPKB01000001.1	1867433	C	C	C	C	C	C	C	C	C	C	C	C	C	N	N	C	C	N	C	C	C	T
QPKB01000001.1	1867437	G	G	G	G	G	G	G	G	G	G	G	G	G	N	N	G	G	N	G	G	G	A
QPKB01000001.1	1867438	A	A	A	A	A	A	A	A	A	A	A	A	A	N	N	A	A	N	A	A	A	G
QPKB01000001.1	1867443	C	C	C	C	C	C	C	C	C	C	C	C	C	N	N	C	C	N	C	C	C	T
QPKB01000001.1	1867450	T	T	T	T	T	T	T	T	T	T	T	T	T	N	N	T	T	N	T	T	T	C
QPKB01000001.1	1867454	G	G	G	G	G	G	G	G	G	G	G	G	G	N	N	G	G	N	G	G	G	A
QPKB01000001.1	1867567	A	A	A	A	A	A	A	A	R	R	A	A	A	N	N	A	A	N	A	A	A	A
QPKB01000001.1	1867610	C	C	C	C	C	C	C	C	C	C	C	C	C	N	N	T	T	N	C	C	C	C
QPKB01000001.1	1871422	G	G	G	G	G	G	G	G	G	G	S	S	S	S	C	S	S	S	G	S	G	N
QPKB01000001.1	1871447	C	C	C	C	C	C	C	C	C	C	Y	Y	Y	Y	T	Y	Y	Y	C	Y	C	N
QPKB01000001.1	1871481	T	T	T	T	T	K	T	T	T	T	K	K	K	T	T	T	T	T	K	K	T	N
QPKB01000001.1	1871606	A	A	A	A	A	A	A	A	A	A	A	A	A	M	C	M	M	M	A	M	A	N
QPKB01000001.1	1871607	C	C	C	C	C	C	C	C	C	C	C	C	C	M	A	M	M	M	C	M	C	N
QPKB01000001.1	1871631	T	T	T	T	T	T	T	T	T	T	K	K	K	K	G	K	K	K	T	K	T	N
QPKB01000001.1	1871636	A	A	A	A	A	A	A	A	A	A	W	W	W	W	T	W	W	W	A	W	A	N
QPKB01000001.1	1871670	C	C	C	C	Y	C	C	C	C	C	Y	Y	Y	Y	T	Y	Y	T	Y	Y	C	N
QPKB01000001.1	1871686	G	G	G	G	G	G	G	G	G	G	R	R	R	R	A	R	R	R	G	R	G	N
QPKB01000001.1	1874835	C	T	Y	T	T	T	C	T	C	Y	T	T	T	T	T	N	N	T	N	T	T	N
QPKB01000001.1	1874844	C	C	C	C	C	C	C	C	C	M	C	C	M	A	A	N	N	A	N	A	C	N
QPKB01000001.1	1874860	T	T	T	T	T	T	T	T	T	Y	T	T	Y	C	C	N	N	C	N	C	T	N
QPKB01000001.1	1874861	T	T	T	T	T	T	T	T	T	W	T	T	W	A	A	N	N	A	N	A	T	N
QPKB01000001.1	1874895	G	G	G	G	G	G	G	G	G	G	G	T	K	G	G	N	N	G	N	G	G	N
QPKB01000001.1	1874898	A	A	A	A	A	A	A	G	A	A	A	A	A	A	A	N	N	A	N	A	G	N
QPKB01000001.1	1874909	G	G	G	C	G	G	G	G	G	G	G	G	G	G	G	N	N	G	N	G	G	N
QPKB01000001.1	1876743	N	T	T	T	T	T	N	T	T	T	N	T	N	A	N	W	T	N	T	T	N	N
QPKB01000001.1	1876922	G	A	R	A	G	A	N	G	G	G	A	A	N	G	N	G	G	N	R	R	G	N
QPKB01000001.1	1876932	G	A	R	A	G	A	N	G	G	G	A	A	N	G	N	G	G	N	R	R	G	N
QPKB01000001.1	1892468	C	C	C	C	C	C	S	S	C	C	S	C	S	N	G	N	G	S	C	G	G	N
QPKB01000001.1	1892469	C	C	C	C	C	C	Y	Y	C	C	C	C	C	N	C	N	Y	C	C	C	T	N
QPKB01000001.1	1892527	G	G	G	G	G	G	G	G	G	G	G	G	G	N	T	N	K	K	G	T	G	N
QPKB01000001.1	1920069	C	N	N	C	N	N	C	C	N	C	N	N	C	C	Y	N	T	N	N	N	C	C
QPKB01000001.1	1921358	N	N	N	A	N	N	G	N	A	G	N	A	N	N	A	G	R	A	N	A	G	A
QPKB01000001.1	1921392	N	N	N	A	N	N	G	N	G	G	N	G	N	N	G	G	G	G	N	G	G	N
QPKB01000001.1	1945800	A	A	A	A	A	A	N	A	A	A	A	A	N	T	T	A	T	A	A	T	N	N
QPKB01000001.1	1945809	A	A	A	A	A	G	N	A	A	A	A	A	N	A	A	A	A	G	G	A	N	N
QPKB01000001.1	1945846	T	T	T	T	W	A	N	W	A	A	A	T	N	T	T	T	T	W	A	T	N	N
QPKB01000001.1	1945855	A	G	R	G	A	A	N	A	A	A	A	A	N	A	A	A	A	A	A	A	N	N
QPKB01000001.1	1945869	C	C	C	C	Y	C	N	Y	T	T	C	C	N	C	C	C	C	C	C	C	N	N
QPKB01000001.1	1945895	A	A	A	A	A	A	N	A	A	A	A	A	N	M	C	A	C	M	A	C	N	N
QPKB01000001.1	1965590	C	C	C	C	C	C	C	C	C	C	Y	Y	Y	C	C	C	C	C	C	C	C	C
QPKB01000001.1	1965608	R	G	R	R	A	R	R	R	G	G	G	G	G	G	G	G	G	G	R	G	G	G
QPKB01000001.1	1965711	S	G	S	S	C	S	C	C	S	S	G	S	S	C	C	S	S	S	S	S	C	N
QPKB01000001.1	1969331	Y	C	T	C	Y	Y	T	T	T	N	T	T	T	T	T	T	T	T	T	T	T	T
QPKB01000001.1	1969388	W	T	T	T	T	W	A	W	W	N	W	W	A	W	W	A	A	A	A	A	A	A
QPKB01000001.1	1969403	M	C	A	C	M	M	A	A	A	N	A	A	A	A	A	A	A	A	A	A	A	A
QPKB01000001.1	1969407	C	C	C	C	Y	C	C	Y	Y	N	C	C	C	C	C	C	C	C	C	C	C	C
QPKB01000001.1	1969533	Y	T	C	T	Y	Y	C	C	C	N	C	C	C	C	C	C	C	C	C	C	C	C
QPKB01000001.1	1973018	C	C	C	C	T	T	T	T	T	T	T	T	T	T	T	Y	Y	T	T	T	T	N
QPKB01000001.1	1973939	N	T	T	T	T	N	T	N	T	T	T	N	N	T	Y	T	T	T	N	T	N	C
QPKB01000001.1	1973956	N	T	T	T	T	N	T	N	T	T	T	N	N	C	T	T	T	T	N	T	N	C
QPKB01000001.1	1973966	N	T	T	T	T	N	T	N	T	T	T	N	N	T	T	T	T	T	N	T	N	A
QPKB01000001.1	1973972	N	C	C	C	C	N	C	N	C	C	C	N	N	C	C	C	C	C	N	C	N	T
QPKB01000001.1	1974041	N	A	A	A	A	N	A	N	A	A	G	N	N	A	G	A	A	A	N	A	N	N
QPKB01000001.1	1974059	N	G	G	G	G	N	G	N	G	G	G	N	N	G	G	K	G	T	N	T	N	N
QPKB01000001.1	1974083	N	C	C	C	C	N	C	N	C	C	T	N	N	C	T	C	C	C	N	C	N	C
QPKB01000001.1	1974087	N	T	T	T	A	N	A	N	A	A	T	N	N	T	T	W	T	A	N	A	N	T
QPKB01000001.1	1974093	N	T	T	T	T	N	T	N	T	T	T	N	N	T	T	T	T	T	N	T	N	C
QPKB01000001.1	1974099	N	G	G	G	G	N	G	N	G	G	G	N	N	A	G	G	G	G	N	G	N	G
QPKB01000001.1	1974101	N	C	C	C	C	N	C	N	C	C	C	N	N	T	C	C	C	C	N	C	N	C
QPKB01000001.1	1974107	N	A	A	A	A	N	A	N	A	A	A	N	N	A	A	A	A	A	N	A	N	G
QPKB01000001.1	1974111	N	C	C	C	T	N	T	N	T	T	T	N	N	T	T	Y	C	T	N	T	N	T
QPKB01000001.1	1974143	N	T	T	T	T	N	T	N	T	T	T	N	N	T	T	T	T	T	N	T	N	C
QPKB01000001.1	1974157	N	C	C	C	C	N	C	N	C	C	C	N	N	C	C	C	C	C	N	C	N	T
QPKB01000001.1	1974159	N	C	C	C	C	N	C	N	C	C	C	N	N	C	C	C	C	C	N	C	N	G
QPKB01000001.1	1974187	N	T	T	T	T	N	T	N	T	T	T	N	N	T	T	T	T	T	N	T	N	C
QPKB01000001.1	1979886	C	C	C	C	A	A	A	A	A	A	A	A	A	A	A	M	C	A	A	A	A	A
QPKB01000001.1	1979907	A	A	A	A	A	A	A	A	A	A	A	A	A	A	A	A	A	A	R	A	A	G
QPKB01000001.1	1979949	C	C	C	C	Y	C	C	Y	T	Y	C	C	C	C	C	C	C	C	C	C	C	C
QPKB01000001.1	1979961	C	C	C	C	C	C	C	C	C	C	C	C	Y	C	C	Y	C	Y	C	Y	C	C
QPKB01000001.1	1979972	A	A	A	A	A	M	A	A	A	M	A	A	A	A	C	A	A	M	C	A	A	A
QPKB01000001.1	1979985	T	T	T	T	T	T	T	T	T	T	T	T	T	T	T	T	T	Y	C	T	T	T
QPKB01000001.1	1980052	A	A	A	A	A	A	A	A	A	A	A	A	R	A	A	R	A	R	A	R	A	A
QPKB01000001.1	1980063	T	T	T	T	T	Y	C	Y	T	T	Y	Y	Y	T	T	T	T	T	T	Y	C	T
QPKB01000001.1	1980094	T	T	T	T	T	T	C	Y	T	T	T	T	T	T	T	T	T	T	T	T	C	T
QPKB01000001.1	1980135	A	A	A	A	T	A	A	W	T	W	A	A	A	A	A	A	A	A	A	A	A	A
QPKB01000001.1	1982593	N	G	G	G	G	G	N	G	N	N	G	G	N	G	N	N	G	G	N	G	N	A
QPKB01000001.1	1982637	N	C	C	C	C	C	N	C	N	N	C	C	N	C	N	N	C	C	N	C	N	T
QPKB01000001.1	1982643	N	C	C	C	C	C	N	C	N	N	C	C	N	C	N	N	C	C	N	C	N	A
QPKB01000001.1	1982663	N	T	T	T	T	T	N	T	N	N	T	T	N	T	N	N	T	T	N	T	N	C
QPKB01000001.1	1982697	N	C	C	C	C	C	N	C	N	N	C	C	N	C	N	N	C	Y	N	T	N	C
QPKB01000001.1	1982738	N	G	G	G	T	T	N	G	N	N	K	K	N	T	N	N	G	T	N	T	N	T
QPKB01000001.1	1982768	N	C	C	C	C	C	N	C	N	N	C	C	N	C	N	N	C	C	N	C	N	G
QPKB01000001.1	1982772	N	T	T	T	T	T	N	T	N	N	T	T	N	T	N	N	T	T	N	T	N	C
QPKB01000001.1	1982802	N	A	A	A	G	G	N	A	N	N	R	R	N	G	N	N	A	G	N	G	N	G
QPKB01000001.1	1982811	N	C	C	C	T	T	N	T	N	N	T	T	N	T	N	N	C	T	N	T	N	T
QPKB01000001.1	1993186	N	N	A	N	A	R	A	A	A	A	A	A	A	R	A	A	A	N	N	A	A	N
QPKB01000001.1	1993324	N	N	N	N	N	A	A	A	N	N	R	R	A	G	G	N	G	N	N	A	A	N
QPKB01000001.1	1993334	N	N	N	N	N	C	C	C	N	N	Y	Y	C	T	T	N	T	N	N	C	C	N
QPKB01000001.1	1993391	N	N	A	N	R	R	G	G	G	G	R	R	R	A	A	A	A	N	N	R	G	N
QPKB01000001.1	1997619	C	C	C	C	C	T	N	C	N	N	C	N	N	C	N	N	N	N	C	C	N	N
QPKB01000001.1	1997622	A	A	A	A	G	G	N	G	N	N	G	N	N	G	N	N	N	N	G	G	N	N
QPKB01000001.1	1997647	T	T	T	T	G	G	N	G	N	N	G	N	N	G	N	N	N	N	G	G	N	N
QPKB01000001.1	1997667	A	A	A	A	G	G	N	G	N	N	G	N	N	G	N	N	N	N	G	G	N	N
QPKB01000001.1	2000537	T	T	T	T	T	T	W	W	W	T	T	T	T	T	T	N	T	T	T	T	T	T
QPKB01000001.1	2000678	A	A	A	A	A	A	R	R	R	A	A	A	A	A	A	N	A	A	A	A	A	A
QPKB01000001.1	2049773	N	C	C	C	Y	C	N	C	C	N	C	N	C	C	C	C	C	C	C	C	T	N
QPKB01000001.1	2049782	N	C	C	C	C	C	N	C	C	N	Y	N	Y	T	C	C	C	C	C	C	C	N
QPKB01000001.1	2049808	N	C	C	C	C	T	N	C	C	N	C	N	C	C	T	C	C	C	C	C	C	N
QPKB01000001.1	2049827	N	C	C	Y	Y	T	N	Y	T	N	C	N	Y	C	T	C	C	Y	T	T	C	N
QPKB01000001.1	2049837	N	C	C	Y	T	T	N	Y	T	N	T	N	T	T	T	T	T	T	T	T	T	N
QPKB01000001.1	2050028	N	A	A	W	A	A	A	A	A	N	A	N	W	A	A	A	A	T	T	A	N	N
QPKB01000001.1	2050061	N	Y	C	C	Y	C	T	Y	T	N	T	N	Y	T	C	T	T	C	C	T	N	N
QPKB01000001.1	2052275	T	T	T	T	N	T	T	T	T	C	T	T	T	T	T	T	T	N	T	T	T	N
QPKB01000001.1	2064141	T	T	T	T	N	T	Y	T	T	T	T	T	Y	T	T	T	T	T	T	N	T	N
QPKB01000001.1	2064150	G	G	G	G	N	G	R	G	G	G	G	R	G	G	G	G	G	G	R	N	G	N
QPKB01000001.1	2080193	T	T	T	T	T	T	T	T	T	T	T	K	K	T	T	T	T	T	K	K	K	N
QPKB01000001.1	2080232	A	A	A	A	R	A	R	R	A	A	A	A	A	A	A	A	A	A	A	A	A	N
QPKB01000001.1	2080237	W	W	W	W	W	W	W	W	W	W	T	W	W	T	W	T	W	W	W	W	W	N
QPKB01000001.1	2080242	R	R	R	R	R	R	R	R	R	R	A	R	R	A	R	A	R	R	R	R	R	N
QPKB01000001.1	2080248	W	W	W	W	W	W	W	W	W	W	A	W	W	A	W	A	W	W	W	W	W	N
QPKB01000001.1	2080249	K	K	K	K	K	K	K	K	K	K	T	K	K	T	K	T	K	K	K	K	K	N
QPKB01000001.1	2080825	C	C	C	C	Y	C	Y	Y	C	C	Y	Y	C	C	C	C	C	C	Y	Y	C	N
QPKB01000001.1	2080826	A	A	A	A	A	A	A	A	A	A	A	A	A	A	A	R	A	R	A	R	A	N
QPKB01000001.1	2080929	A	A	A	A	M	A	M	M	A	A	M	M	A	A	A	A	A	A	M	M	A	N
QPKB01000001.1	2080946	C	C	C	C	Y	C	Y	Y	C	C	Y	Y	C	C	Y	C	Y	C	Y	Y	C	N
QPKB01000001.1	2143936	A	A	N	N	A	W	A	N	A	W	N	A	A	A	A	N	N	A	A	A	W	A
QPKB01000001.1	2144010	C	C	N	N	C	C	C	N	C	C	N	C	C	C	C	N	N	C	C	C	C	T
QPKB01000001.1	2144016	Y	T	N	N	C	Y	C	N	C	C	N	C	C	C	C	N	N	C	C	C	C	C
QPKB01000001.1	2144040	G	G	N	N	G	G	G	N	G	G	N	G	G	G	G	N	N	G	G	G	G	A
QPKB01000001.1	2144065	A	A	N	N	A	A	A	N	A	A	N	A	A	G	R	N	N	A	A	A	A	A
QPKB01000001.1	2144071	C	C	N	N	C	C	C	N	C	C	N	C	C	C	C	N	N	C	C	C	C	T
QPKB01000001.1	2144080	A	A	N	N	A	A	A	N	A	A	N	A	A	A	A	N	N	A	A	A	A	G
QPKB01000001.1	2144154	T	T	N	T	N	N	T	N	N	T	N	N	T	N	T	N	T	N	N	T	T	C
QPKB01000001.1	2144188	T	T	N	T	N	N	T	N	N	T	N	N	T	N	T	N	T	N	N	T	T	C
QPKB01000001.1	2154295	N	N	N	N	T	N	T	K	T	T	T	T	N	N	N	T	N	N	T	T	G	N
QPKB01000001.1	2154296	N	N	N	N	T	N	T	K	T	T	T	T	N	N	N	T	N	N	T	T	G	N
QPKB01000001.1	2154297	N	N	N	N	T	N	T	K	T	T	T	T	N	N	N	T	N	N	T	T	G	N
QPKB01000001.1	2154302	N	N	N	N	T	N	T	K	T	T	T	T	N	N	N	T	N	N	T	T	G	N
QPKB01000001.1	2154316	N	N	N	N	C	N	C	Y	C	C	C	C	N	N	N	C	N	N	C	C	T	N
QPKB01000001.1	2154343	N	N	N	N	C	N	C	M	C	C	C	C	N	N	N	C	N	N	C	C	A	N
QPKB01000001.1	2154353	N	N	N	N	A	N	A	M	A	A	A	A	N	N	N	A	N	N	A	A	C	N
QPKB01000001.1	2154449	N	N	N	N	A	N	A	R	A	A	A	A	N	N	N	A	N	N	A	A	G	N
QPKB01000001.1	2160624	Y	N	Y	N	N	C	Y	N	N	Y	T	N	Y	N	Y	N	Y	N	N	N	Y	C
QPKB01000001.1	2160645	T	N	T	N	N	T	T	N	N	T	T	N	T	N	T	N	T	N	N	N	T	A
QPKB01000001.1	2160646	S	N	S	N	N	G	S	N	N	S	C	N	S	N	S	N	S	N	N	N	S	G
QPKB01000001.1	2160655	Y	N	Y	N	N	T	Y	N	N	Y	C	N	Y	N	Y	N	Y	N	N	N	Y	T
QPKB01000001.1	2160659	C	N	C	N	N	C	C	N	N	C	C	N	C	N	Y	N	Y	N	N	N	Y	C
QPKB01000001.1	2160660	R	N	R	N	N	G	R	N	N	R	A	N	R	N	R	N	R	N	N	N	R	G
QPKB01000001.1	2160676	W	N	W	N	N	T	W	N	N	W	T	N	W	N	W	N	W	N	N	N	T	T
QPKB01000001.1	2160680	C	N	C	N	N	C	C	N	N	C	C	N	C	N	Y	N	C	N	N	N	Y	C
QPKB01000001.1	2160681	R	N	R	N	N	G	R	N	N	R	A	N	R	N	R	N	R	N	N	N	R	G
QPKB01000001.1	2160688	R	N	R	N	N	G	R	N	N	R	G	N	R	N	R	N	R	N	N	N	G	G
QPKB01000001.1	2160689	R	N	R	N	N	G	R	N	N	R	G	N	R	N	R	N	R	N	N	N	G	G
QPKB01000001.1	2160698	R	N	R	N	N	G	R	N	N	R	A	N	R	N	R	N	R	N	N	N	R	A
QPKB01000001.1	2160705	K	N	K	N	N	T	K	N	N	K	T	N	K	N	K	N	K	N	N	N	T	T
QPKB01000001.1	2160721	R	N	R	N	N	A	R	N	N	R	G	N	R	N	R	N	R	N	N	N	R	G
QPKB01000001.1	2160740	T	N	T	N	N	A	T	N	N	T	T	N	T	N	T	N	W	N	N	N	T	T
QPKB01000001.1	2164778	C	N	C	C	A	A	A	C	M	M	N	C	C	N	C	C	C	N	A	C	M	N
QPKB01000001.1	2165419	A	A	A	A	A	A	A	A	A	A	A	A	A	R	G	A	R	A	A	A	A	A
QPKB01000001.1	2165603	A	A	A	A	A	A	A	A	A	A	A	R	R	A	A	A	A	A	A	R	A	A
QPKB01000001.1	2167495	T	T	T	T	N	T	T	T	T	T	T	N	T	N	N	T	T	T	T	T	T	A
QPKB01000001.1	2167506	A	A	A	A	N	A	A	A	A	A	A	N	A	N	N	A	A	A	A	A	A	C
QPKB01000001.1	2167541	T	Y	T	T	N	T	T	T	Y	T	Y	N	T	N	N	T	T	T	T	Y	T	N
QPKB01000001.1	2167644	A	A	A	A	N	A	A	M	M	A	C	N	A	N	N	C	C	A	A	A	M	N
QPKB01000001.1	2168143	C	C	C	C	N	C	N	N	N	A	N	C	C	N	N	C	C	C	C	C	A	N
QPKB01000001.1	2168145	A	A	T	W	N	T	N	N	N	T	N	T	T	T	N	T	T	T	T	T	T	N
QPKB01000001.1	2168217	A	A	A	A	N	A	N	N	N	A	N	A	A	A	N	R	A	A	R	A	A	N
QPKB01000001.1	2168274	A	A	A	R	N	G	N	N	N	A	N	G	A	A	N	R	A	G	R	A	A	N
QPKB01000001.1	2168389	Y	T	Y	Y	T	Y	Y	Y	Y	Y	Y	Y	Y	Y	C	Y	Y	Y	Y	C	Y	T
QPKB01000001.1	2168401	R	R	R	R	A	R	R	R	R	R	R	R	R	A	A	R	R	R	R	A	R	A
QPKB01000001.1	2168413	W	W	W	W	A	W	W	W	W	W	W	W	W	A	A	W	W	W	W	A	T	A
QPKB01000001.1	2168434	Y	Y	Y	Y	T	Y	Y	Y	Y	Y	Y	Y	Y	T	T	Y	Y	Y	Y	T	Y	T
QPKB01000001.1	2168441	W	W	W	W	T	W	W	W	W	W	W	W	W	T	T	W	W	W	W	T	A	T
QPKB01000001.1	2168456	A	A	A	A	A	A	R	R	R	R	A	A	A	A	A	A	A	A	A	G	R	A
QPKB01000001.1	2168552	W	W	W	W	A	W	W	W	W	W	W	W	W	A	A	W	W	W	W	A	T	A
QPKB01000001.1	2168560	S	S	C	S	G	C	S	S	C	C	C	C	C	C	C	C	C	C	C	C	C	C
QPKB01000001.1	2168569	A	A	R	R	A	A	A	A	A	R	R	A	R	A	A	R	R	A	R	A	A	A
QPKB01000001.1	2168588	R	R	R	R	A	R	R	R	R	R	R	R	R	R	A	R	R	R	R	A	R	A
QPKB01000001.1	2168597	M	M	M	M	A	M	M	M	M	M	M	M	M	A	A	M	M	M	M	A	M	A
QPKB01000001.1	2168610	M	M	A	M	C	A	M	M	A	A	A	A	A	A	A	A	A	A	A	A	A	A
QPKB01000001.1	2168612	K	K	K	K	G	K	K	K	K	K	K	K	K	G	G	K	K	K	K	G	K	T
QPKB01000001.1	2168626	R	A	R	A	A	R	R	R	R	R	A	R	R	R	G	R	R	R	R	G	R	A
QPKB01000001.1	2168686	C	C	C	C	N	N	M	A	C	C	N	N	C	N	N	N	C	N	N	N	C	A
QPKB01000001.1	2168698	G	G	G	G	N	N	G	A	G	G	N	N	G	N	N	N	G	N	N	N	G	A
QPKB01000001.1	2168699	C	C	C	C	N	N	C	T	C	C	N	N	C	N	N	N	C	N	N	N	C	T
QPKB01000001.1	2168703	G	G	G	G	N	N	G	A	G	G	N	N	G	N	N	N	G	N	N	N	G	G
QPKB01000001.1	2168705	A	A	A	A	N	N	A	G	A	A	N	N	A	N	N	N	A	N	N	N	A	G
QPKB01000001.1	2168706	T	T	T	T	N	N	K	G	T	T	N	N	T	N	N	N	T	N	N	N	T	G
QPKB01000001.1	2168723	T	T	T	T	N	N	Y	C	T	T	N	N	T	N	N	T	T	N	N	N	T	T
QPKB01000001.1	2168727	C	C	C	C	N	N	C	C	C	C	N	N	C	N	N	C	C	N	N	N	C	A
QPKB01000001.1	2168728	A	A	A	A	N	N	A	A	A	A	N	N	A	N	N	A	A	N	N	N	A	T
QPKB01000001.1	2168730	T	T	T	T	N	N	T	T	T	T	N	N	T	N	N	T	T	N	N	N	T	A
QPKB01000001.1	2172527	C	C	C	C	C	C	C	C	C	C	C	C	C	C	C	C	C	C	C	N	N	T
QPKB01000001.1	2172545	G	G	G	G	G	R	G	G	G	G	G	G	G	G	G	G	G	R	R	N	N	G
QPKB01000001.1	2185657	G	G	N	G	R	R	R	R	A	A	A	A	A	A	A	A	A	G	R	A	A	N
QPKB01000001.1	2185662	G	G	N	G	G	G	G	G	G	G	G	G	G	G	A	G	R	G	G	G	G	N
QPKB01000001.1	2185689	T	T	N	T	T	Y	Y	Y	C	C	Y	T	T	T	T	C	Y	T	Y	T	C	N
QPKB01000001.1	2187669	C	N	N	T	C	C	C	C	C	C	N	C	N	C	C	C	C	T	Y	C	N	N
QPKB01000001.1	2187671	Y	N	N	T	C	C	Y	T	T	T	N	Y	N	T	T	T	T	T	T	T	N	N
QPKB01000001.1	2187674	C	N	N	C	S	G	C	C	C	C	N	S	N	C	C	C	C	C	C	C	N	N
QPKB01000001.1	2187826	G	N	N	G	G	G	G	G	N	G	N	G	N	G	G	G	G	K	K	G	N	N
QPKB01000001.1	2187879	C	N	N	T	C	C	C	C	C	C	N	C	N	C	C	C	C	Y	Y	C	N	N
QPKB01000001.1	2187918	C	N	N	C	C	C	C	C	C	C	N	C	N	C	C	S	C	S	C	G	N	N
QPKB01000001.1	2190973	N	G	G	G	G	G	G	G	G	G	G	G	G	A	N	R	G	R	G	R	N	N
QPKB01000001.1	2191021	N	G	G	G	G	R	R	G	G	G	G	G	G	G	N	G	G	R	R	G	N	N
QPKB01000001.1	2191160	N	A	R	G	A	A	A	A	A	A	A	A	A	A	N	A	A	A	A	A	N	N
QPKB01000001.1	2191204	N	A	T	T	W	W	W	W	T	T	T	W	W	T	N	T	T	T	T	W	N	N
QPKB01000001.1	2191690	A	A	N	N	N	G	N	A	G	G	G	G	G	N	G	N	N	N	G	G	N	N
QPKB01000001.1	2201702	A	A	A	A	A	A	A	A	A	A	A	A	W	T	T	A	W	A	N	A	T	N
QPKB01000001.1	2201763	A	A	A	A	A	A	A	A	A	A	A	A	R	G	G	R	R	R	N	A	G	N
QPKB01000001.1	2201943	A	A	A	A	A	G	A	A	A	A	A	A	A	A	A	A	A	R	N	A	A	N
QPKB01000001.1	2205027	A	A	A	A	A	A	A	A	A	A	N	R	R	A	A	N	A	A	A	G	A	A
QPKB01000001.1	2205036	A	A	A	A	A	A	A	A	A	A	N	A	A	A	A	N	A	A	A	A	A	G
QPKB01000001.1	2205063	G	G	G	G	G	G	G	G	G	G	N	G	G	G	G	N	G	G	G	G	G	T
QPKB01000001.1	2205071	A	A	A	A	A	A	A	A	A	A	N	A	A	A	A	N	A	A	A	A	A	G
QPKB01000001.1	2205099	A	A	A	A	A	A	A	A	A	A	N	A	A	A	A	N	A	A	A	A	A	T
QPKB01000001.1	2211390	T	T	T	T	T	C	T	T	T	T	Y	T	Y	C	C	Y	Y	Y	T	Y	T	C
QPKB01000001.1	2211504	A	A	A	A	A	A	A	A	A	A	A	G	R	A	A	A	A	A	A	R	A	A
QPKB01000001.1	2211635	C	C	C	C	C	C	C	C	C	C	C	C	C	C	C	Y	C	Y	C	Y	C	C
QPKB01000001.1	2211670	G	G	G	G	G	G	G	G	G	G	G	A	R	G	G	G	G	G	G	R	G	G
QPKB01000001.1	2212393	A	A	R	A	A	A	A	A	A	A	A	R	R	A	A	A	A	A	A	A	A	N
QPKB01000001.1	2212452	T	T	T	T	T	T	T	T	T	T	Y	Y	Y	T	T	T	T	T	T	T	T	N
QPKB01000001.1	2213137	G	G	G	G	G	G	G	G	G	G	R	G	R	A	G	G	G	N	G	G	G	G
QPKB01000001.1	2213185	M	C	A	M	M	A	M	C	A	A	A	A	A	A	A	A	A	N	A	A	A	A
QPKB01000001.1	2213191	A	A	A	A	A	A	W	A	T	T	A	A	A	A	A	W	W	N	W	A	T	A
QPKB01000001.1	2213254	G	G	G	G	G	G	G	G	G	G	R	G	R	A	G	G	G	N	G	G	G	G
QPKB01000001.1	2213342	Y	T	C	Y	Y	C	Y	T	C	C	C	N	C	C	C	C	C	N	C	C	C	C
QPKB01000001.1	2213369	C	C	C	C	C	C	C	C	C	C	M	N	M	C	C	C	C	N	C	C	C	C
QPKB01000001.1	2213374	Y	C	T	Y	Y	T	Y	C	T	T	T	N	T	T	T	T	T	N	T	T	T	T
QPKB01000001.1	2213473	T	T	T	T	T	T	T	T	T	T	N	Y	Y	T	N	T	T	N	T	N	T	T
QPKB01000001.1	2213487	A	A	A	A	A	A	A	A	A	A	N	A	A	A	N	A	A	N	A	N	A	G
QPKB01000001.1	2213490	G	G	G	G	G	G	G	G	G	G	N	G	G	G	N	G	G	N	G	N	G	A
QPKB01000001.1	2213516	T	T	T	T	T	T	T	T	T	T	N	T	T	T	N	T	T	N	T	N	T	G
QPKB01000001.1	2213522	G	G	A	G	G	A	G	G	A	A	N	A	A	A	N	A	A	N	A	N	A	A
QPKB01000001.1	2213550	A	A	A	A	A	A	A	A	A	A	N	A	A	A	N	A	A	N	A	N	A	G
QPKB01000001.1	2213556	G	G	G	G	G	G	G	G	G	G	N	G	G	G	N	G	G	N	G	N	G	A
QPKB01000001.1	2213568	A	A	A	A	A	A	A	A	A	A	N	A	A	A	N	A	A	N	A	N	A	C
QPKB01000001.1	2213666	A	A	A	A	A	A	A	A	A	A	N	A	A	A	N	A	A	N	G	N	A	A
QPKB01000001.1	2213721	T	T	T	T	T	T	T	T	T	T	N	T	T	T	N	T	T	N	T	N	T	C
QPKB01000001.1	2213728	A	A	C	A	A	C	A	A	C	C	N	C	C	C	N	C	C	N	C	N	C	C
QPKB01000001.1	2213737	T	T	T	T	T	T	T	T	T	T	N	T	T	T	N	T	T	N	T	N	T	A
QPKB01000001.1	2213743	G	G	G	G	G	G	G	G	G	G	N	G	G	G	N	G	G	N	G	N	G	T
QPKB01000001.1	2213758	T	T	T	T	T	T	T	T	T	T	N	T	T	T	N	T	T	N	T	N	T	C
QPKB01000001.1	2213769	G	G	T	G	G	T	G	G	T	T	N	T	T	T	N	T	T	N	T	N	T	T
QPKB01000001.1	2213943	N	N	T	T	T	T	C	T	C	C	T	T	T	N	T	Y	Y	T	Y	T	N	T
QPKB01000001.1	2213961	N	N	G	G	G	G	A	G	A	A	G	G	G	N	G	R	R	G	R	G	N	G
QPKB01000001.1	2213983	N	N	A	A	M	C	A	A	A	A	C	N	M	N	C	M	M	C	M	M	N	C
QPKB01000001.1	2214026	N	N	C	C	C	C	C	C	C	C	C	C	C	N	C	C	C	C	C	C	N	T
QPKB01000001.1	2214040	N	N	C	C	C	C	C	C	C	C	Y	C	Y	N	C	C	C	C	C	C	N	C
QPKB01000001.1	2214063	N	N	G	G	G	G	G	G	G	G	R	G	R	N	G	G	G	G	G	G	N	G
QPKB01000001.1	2214065	N	N	C	C	Y	C	C	C	C	C	C	C	C	N	C	C	C	C	C	C	N	T
QPKB01000001.1	2214077	N	N	A	A	A	A	G	A	G	G	A	A	A	N	A	R	R	A	R	A	N	G
QPKB01000001.1	2214096	N	N	C	A	A	A	A	A	A	A	A	A	A	N	A	A	A	A	A	A	N	A
QPKB01000001.1	2214133	N	N	C	C	C	C	A	C	A	A	C	C	C	N	C	M	M	C	M	C	N	C
QPKB01000001.1	2214134	N	N	A	A	A	A	T	A	T	T	A	A	A	N	A	W	W	A	W	A	N	A
QPKB01000001.1	2218292	T	N	T	T	N	N	T	T	A	A	T	T	T	T	T	T	A	T	A	T	A	N
QPKB01000001.1	2218323	C	N	C	C	N	N	C	C	C	C	C	C	C	C	C	C	C	T	C	C	C	N
QPKB01000001.1	2218324	A	N	A	A	N	N	A	A	A	A	T	T	A	T	T	T	A	T	A	A	A	N
QPKB01000001.1	2218340	T	N	K	T	N	N	T	T	T	T	G	G	G	G	G	G	T	G	T	G	T	N
QPKB01000001.1	2218914	N	C	C	C	C	C	C	C	C	C	C	C	N	C	T	C	T	C	C	C	C	N
QPKB01000001.1	2218932	N	C	C	C	C	C	C	C	C	C	C	Y	N	C	C	C	C	C	C	Y	C	N
QPKB01000001.1	2225846	C	C	C	C	C	C	C	C	C	C	C	Y	Y	C	C	C	C	C	C	Y	C	C
QPKB01000001.1	2230804	T	T	T	T	T	T	Y	Y	C	C	T	T	T	T	T	T	T	T	T	T	C	N
QPKB01000001.1	2230847	C	C	C	C	C	C	C	C	C	C	C	S	S	C	C	C	C	C	C	S	C	N
QPKB01000001.1	2230872	G	G	S	S	G	S	G	G	G	G	G	G	G	G	G	G	G	G	G	G	G	N
QPKB01000001.1	2230894	T	N	T	T	G	N	T	T	T	T	T	T	T	T	T	T	T	T	T	T	T	N
QPKB01000001.1	2230972	G	G	G	G	G	G	G	G	G	G	G	R	R	G	G	G	G	G	G	R	G	N
QPKB01000001.1	2230976	A	A	A	A	A	A	A	A	A	A	A	R	R	A	A	A	A	A	A	R	A	N
QPKB01000001.1	2230981	A	A	A	A	A	A	R	R	G	G	G	R	R	G	G	G	G	R	R	R	G	N
QPKB01000001.1	2231054	A	A	A	A	A	A	A	A	A	A	W	W	W	T	T	W	W	W	A	W	A	N
QPKB01000001.1	2232930	W	A	T	T	W	T	W	W	T	T	T	T	T	T	T	T	T	T	T	T	T	T
QPKB01000001.1	2232956	T	T	W	A	T	W	T	T	T	T	T	T	T	T	T	T	T	T	T	T	T	T
QPKB01000001.1	2233003	G	G	G	G	G	G	R	R	R	R	G	G	G	G	G	R	R	G	G	G	A	G
QPKB01000001.1	2233131	C	C	C	C	C	C	C	C	C	C	M	M	M	A	A	M	M	A	C	M	C	C
QPKB01000001.1	2233165	G	G	G	G	G	G	G	G	G	G	R	R	R	A	A	R	R	A	G	R	G	A
QPKB01000001.1	2235875	N	G	G	G	G	G	G	G	G	G	G	G	G	G	G	G	G	G	G	G	N	C
QPKB01000001.1	2235877	N	G	G	G	G	G	G	G	G	G	G	G	G	G	G	G	G	G	G	G	N	C
QPKB01000001.1	2235881	N	T	T	T	T	T	T	T	T	T	T	T	T	T	T	T	T	T	T	T	N	C
[truncated: 699,354+ more rows]
