# Supplementary material for: Genome-Wide Assessment of Avocado Germplasm Determined from Specific Length Amplified Fragment Sequencing and Transcriptomes: Population Structure, Genetic Diversity, Identification, and Application of Race-Specific Markers
Source: Genes (Basel). 2019 Mar 13;10(3):215. doi: 10.3390/genes10030215 (PMC6471495; doi:10.3390/genes10030215)
Supplement: Supplementary file 1 [file genes-10-00215-s001.zip › Table S3. Summary of six acccessions based on transcriptomic data.xls]

## Sheet: Table S3
Table S3. Summary of six acccessions based on transcriptomic data.
Accession	Clean reads	Clean bases	Error (%)	GC Percentage (%)	Q30 Percentage (%)	SNP numbes after filter
Simmonds	44560700	6.68G	0.01	46.38	95.51	6762470
Beta	36393391	5.46G	0.01	46.53	94.47	5913686
Tonnage	37125822	5.57G	0.01	46.22	94.51	7790142
Reed	28681036	4.30G	0.01	46.29	94.46	7080706
Duke 7	31899524	4.78G	0.01	46.57	94.51	10426878
Fuerte	37653667	5.65G	0.01	46.5	94.55	22375153
