# Supplementary material for: Genome-Wide Assessment of Avocado Germplasm Determined from Specific Length Amplified Fragment Sequencing and Transcriptomes: Population Structure, Genetic Diversity, Identification, and Application of Race-Specific Markers
Source: Genes (Basel). 2019 Mar 13;10(3):215. doi: 10.3390/genes10030215 (PMC6471495; doi:10.3390/genes10030215)
Supplement: Supplementary file 1 [file genes-10-00215-s001.zip › Table S4. Description of the 65,535 SNPs analyzed from transcriptome and the genotypes of the six avocado accessions.xlsx]

## Sheet: Table S4
Table S4. Description of the 65,535 SNPs analyzed from transcriptome and the genotypes of the six avocado accessions.
Gene ID from transcriptome in this study	Position on the corresponding gene	Fuerte	Duke 7	Reed	Tonnage	Simmonds	Beta
c9_g5_i1	432	G	A	G	G	A	A
c9_g5_i1	482	M	C	M	C	C	C
c16_g0_i0	187	N	N	N	N	N	Y
c44_g0_i0	231	N	N	N	G	N	T
c58_g0_i0	300	N	N	N	N	R	N
c69_g4_i2	474	R	G	G	G	G	G
c69_g4_i2	492	T	T	T	Y	T	T
c69_g4_i2	663	A	A	A	A	R	A
c69_g4_i2	937	K	G	G	G	G	G
c69_g4_i2	963	T	W	T	T	T	T
c69_g4_i2	996	G	G	G	G	K	T
c69_g4_i2	1347	A	R	R	A	A	A
c69_g4_i2	1366	C	C	Y	C	Y	C
c69_g4_i2	1392	G	G	G	G	K	T
c69_g4_i2	1403	Y	C	C	C	C	C
c69_g4_i2	1437	Y	Y	C	C	C	C
c69_g4_i2	1474	Y	Y	Y	Y	T	T
c69_g4_i2	1505	A	W	W	A	A	A
c69_g7_i2	640	N	A	N	T	A	A
c69_g7_i2	653	N	A	N	G	A	A
c69_g7_i2	678	N	T	N	A	T	T
c69_g7_i2	696	N	C	N	T	C	C
c69_g7_i2	1530	C	S	C	C	S	C
c69_g7_i2	1578	R	R	R	G	R	A
c69_g7_i2	1677	C	C	Y	Y	C	C
c88_g0_i0	226	N	N	N	N	R	N
c88_g0_i0	256	N	N	N	N	Y	N
c88_g0_i0	355	N	N	N	N	S	N
c102_g0_i0	136	N	N	N	N	Y	N
c112_g0_i0	39	N	N	N	N	C	N
c115_g0_i0	312	N	N	N	N	Y	N
c124_g0_i0	81	N	N	N	N	R	N
c124_g0_i0	183	N	N	N	N	R	N
c137_g0_i0	191	N	N	N	N	R	R
c143_g0_i0	112	N	N	N	N	S	N
c143_g0_i0	157	N	N	N	N	K	N
c143_g0_i0	174	N	N	N	N	S	N
c157_g0_i0	302	N	N	N	N	R	N
c166_g0_i0	49	N	N	N	N	T	N
c186_g0_i0	137	N	N	N	N	Y	N
c186_g0_i0	173	N	N	N	N	Y	N
c186_g0_i0	206	N	N	N	N	W	N
c186_g0_i0	440	N	N	N	N	Y	N
c196_g0_i0	320	N	N	N	N	S	N
c199_g0_i0	263	N	N	N	N	R	N
c209_g0_i0	133	N	N	N	N	Y	Y
c232_g0_i0	158	N	N	N	N	Y	N
c233_g0_i0	234	N	N	N	N	Y	N
c242_g0_i0	263	N	N	N	N	K	N
c266_g0_i0	381	N	G	N	N	G	R
c266_g0_i0	421	N	A	N	N	A	R
c266_g0_i0	448	N	T	N	N	A	A
c270_g0_i0	173	N	N	N	N	R	N
c275_g0_i0	230	N	N	N	N	S	N
c286_g0_i0	211	N	N	N	N	Y	N
c297_g0_i0	660	N	N	N	N	Y	N
c314_g0_i0	163	N	N	N	N	R	N
c314_g0_i0	237	N	N	N	N	R	N
c314_g0_i0	303	N	N	N	N	K	N
c314_g0_i0	305	N	N	N	N	S	N
c320_g0_i0	82	N	N	N	N	M	N
c320_g0_i0	86	N	N	N	N	Y	N
c320_g0_i0	177	N	N	N	N	S	N
c320_g0_i0	200	N	N	N	N	W	N
c320_g0_i0	368	N	N	N	N	Y	N
c320_g0_i0	389	N	N	N	N	M	N
c320_g0_i0	434	N	N	N	N	Y	N
c341_g0_i0	149	N	N	N	N	R	N
c341_g0_i0	151	N	N	N	N	W	N
c343_g0_i0	50	N	N	N	N	G	N
c343_g0_i0	327	N	N	N	N	A	N
c360_g0_i0	43	N	N	N	N	R	N
c360_g0_i0	118	N	N	N	N	Y	N
c360_g0_i0	119	N	N	N	N	S	N
c368_g0_i0	186	N	N	N	N	Y	N
c368_g0_i0	189	N	N	N	N	M	N
c375_g0_i0	174	N	N	N	N	A	N
c382_g0_i0	209	N	N	N	N	K	N
c382_g0_i0	210	N	N	N	N	W	N
c396_g0_i0	398	N	N	N	N	S	N
c396_g0_i0	452	N	N	N	N	W	N
c402_g0_i0	691	N	N	N	N	S	N
c404_g0_i0	57	N	N	N	N	S	N
c404_g0_i0	63	N	N	N	N	Y	N
c406_g0_i0	150	N	N	N	N	R	N
c406_g0_i0	164	N	N	N	N	R	N
c410_g0_i0	93	N	N	N	N	K	N
c410_g0_i0	105	N	N	N	N	S	N
c410_g0_i0	156	N	N	N	N	R	N
c410_g0_i0	180	N	N	N	N	R	N
c437_g0_i0	459	N	N	N	N	Y	N
c441_g0_i0	631	N	N	N	N	M	N
c457_g0_i0	102	N	N	N	N	A	N
c463_g0_i1	528	N	N	N	N	K	N
c463_g0_i1	537	N	N	N	N	Y	N
c463_g0_i1	633	N	N	N	N	M	N
c463_g0_i1	640	N	N	N	N	R	N
c463_g0_i1	793	N	N	N	N	R	N
c468_g1_i0	181	R	A	A	G	N	N
c468_g1_i0	428	R	G	G	A	N	N
c473_g0_i0	317	N	N	N	N	Y	N
c482_g0_i0	367	N	N	N	N	Y	N
c485_g0_i0	422	N	N	N	N	R	N
c485_g0_i0	443	N	N	N	N	Y	N
c493_g0_i0	761	N	N	N	N	W	N
c493_g0_i0	770	N	N	N	N	Y	N
c504_g0_i0	142	N	N	N	N	R	N
c539_g0_i1	505	N	N	N	N	Y	N
c543_g3_i0	775	A	T	N	A	T	T
c545_g0_i0	365	N	N	N	N	T	N
c545_g0_i0	366	N	N	N	N	C	N
c553_g0_i0	197	N	N	N	N	Y	C
c558_g0_i0	87	N	N	N	N	A	N
c586_g0_i0	142	N	N	N	N	Y	N
c589_g0_i0	309	N	N	N	N	G	C
c596_g0_i0	128	N	N	N	N	R	N
c599_g1_i0	116	A	N	N	G	N	A
c614_g0_i0	114	N	T	N	T	N	N
c623_g0_i0	236	N	N	N	N	S	N
c625_g2_i1	60	N	N	N	N	R	R
c625_g2_i1	112	N	N	N	N	Y	Y
c625_g2_i1	1506	N	N	N	G	R	R
c625_g2_i1	1508	N	N	N	G	K	K
c637_g0_i0	134	N	N	N	N	G	C
c651_g0_i0	193	N	N	N	N	Y	N
c653_g0_i0	1165	N	N	N	N	Y	N
c658_g0_i0	81	N	N	N	N	Y	N
c658_g0_i0	130	N	N	N	N	S	N
c662_g0_i0	499	N	N	N	N	R	N
c662_g0_i0	969	N	N	N	N	R	N
c702_g1_i0	151	T	T	T	T	G	K
c702_g1_i0	156	S	C	S	R	A	A
c712_g0_i0	296	N	N	N	N	K	N
c714_g0_i0	67	N	N	N	N	T	N
c714_g0_i0	155	N	N	N	N	C	N
c724_g0_i0	157	N	N	N	N	Y	N
c724_g0_i0	219	N	N	N	N	R	N
c724_g0_i0	236	N	N	N	N	R	N
c724_g0_i0	273	N	N	N	N	M	N
c739_g0_i0	157	N	N	N	N	Y	N
c745_g0_i0	175	N	N	N	N	T	N
c753_g0_i0	192	N	N	N	N	Y	N
c753_g0_i0	237	N	N	N	N	Y	N
c753_g0_i0	252	N	N	N	N	Y	N
c757_g0_i0	132	N	N	N	N	R	N
c757_g0_i0	137	N	N	N	N	Y	N
c757_g0_i0	273	N	N	N	N	S	N
c760_g0_i0	229	R	A	A	G	G	G
c760_g0_i0	668	N	T	T	T	C	Y
c760_g0_i0	795	N	G	N	G	A	R
c760_g0_i0	976	Y	T	T	Y	C	Y
c760_g0_i0	1104	R	A	A	R	G	R
c760_g0_i0	1588	A	A	A	A	G	R
c760_g0_i0	1646	G	G	G	G	T	K
c760_g0_i0	1731	N	C	C	C	G	S
c760_g0_i0	2014	W	T	T	W	T	T
c760_g0_i0	2132	T	T	T	K	T	T
c760_g0_i0	2178	R	A	A	R	A	A
c760_g0_i0	2188	G	G	G	G	A	R
c760_g0_i0	2214	A	A	A	W	A	A
c760_g0_i0	2276	T	T	T	Y	T	T
c760_g0_i0	2325	Y	C	C	Y	C	C
c760_g0_i0	2454	W	T	T	W	A	W
c760_g0_i0	2527	T	T	T	T	C	Y
c760_g0_i0	2607	C	C	C	C	T	Y
c760_g0_i0	2771	A	A	A	A	G	R
c783_g0_i0	401	N	N	N	N	R	N
c805_g0_i0	223	N	N	N	N	Y	N
c805_g0_i0	249	N	N	N	N	M	N
c805_g0_i0	278	N	N	N	N	W	N
c811_g0_i0	138	N	N	N	N	R	N
c811_g0_i0	179	N	N	N	N	Y	N
c811_g0_i0	522	N	N	N	N	K	N
c812_g0_i0	312	N	N	N	N	Y	T
c812_g0_i0	390	N	N	N	N	R	A
c812_g0_i0	401	N	N	N	N	R	G
c812_g0_i0	488	N	N	N	N	R	R
c815_g0_i0	214	N	N	N	N	K	G
c822_g0_i1	99	N	N	N	N	K	G
c826_g0_i0	122	N	N	N	N	Y	N
c826_g0_i0	126	N	N	N	N	Y	N
c826_g0_i0	181	N	N	N	N	R	N
c826_g0_i0	213	N	N	N	N	S	N
c827_g0_i0	348	N	N	N	N	M	N
c839_g0_i0	266	N	N	N	N	R	N
c852_g1_i0	618	W	W	A	T	W	W
c852_g3_i0	112	G	T	T	G	G	G
c852_g3_i0	176	C	C	C	C	G	G
c852_g3_i0	194	T	T	T	T	A	A
c852_g3_i0	294	C	T	T	C	C	C
c852_g4_i0	263	Y	Y	Y	Y	Y	Y
c873_g0_i0	46	N	N	N	N	A	N
c873_g0_i0	451	N	N	N	N	R	N
c877_g0_i0	24	N	N	N	N	S	N
c877_g0_i0	313	N	N	N	N	W	N
c882_g0_i0	138	N	N	N	N	S	N
c882_g0_i0	195	N	N	N	N	Y	T
c915_g0_i0	184	N	N	N	N	T	Y
c915_g0_i0	318	N	N	N	N	C	Y
c915_g0_i0	367	N	N	N	N	G	R
c919_g0_i0	359	N	N	N	N	Y	N
c927_g0_i0	352	N	N	N	N	Y	N
c929_g0_i0	109	N	N	N	N	R	N
c929_g0_i0	126	N	N	N	N	R	N
c929_g0_i0	162	N	N	N	N	Y	N
c929_g0_i0	200	N	N	N	N	Y	N
c929_g0_i0	247	N	N	N	N	M	N
c932_g0_i0	410	N	N	N	N	R	N
c932_g0_i0	476	N	N	N	N	R	N
c935_g0_i0	30	N	N	N	N	G	N
c937_g0_i0	214	N	N	N	N	Y	N
c944_g0_i0	167	N	N	N	N	K	N
c944_g0_i0	210	N	N	N	N	M	N
c944_g0_i0	247	N	N	N	N	K	N
c944_g0_i0	286	N	N	N	N	Y	N
c944_g0_i0	467	N	N	N	N	Y	N
c944_g0_i0	745	N	N	N	N	K	N
c944_g0_i0	748	N	N	N	N	Y	N
c944_g0_i0	867	N	N	N	N	W	N
c944_g0_i0	960	N	N	N	N	R	N
c944_g0_i0	1117	N	N	N	N	S	N
c944_g0_i0	1151	N	N	N	N	Y	N
c944_g0_i0	1214	N	N	N	N	Y	N
c944_g0_i0	1264	N	N	N	N	R	N
c944_g0_i0	1387	N	N	N	N	K	N
c944_g0_i0	1418	N	N	N	N	R	N
c944_g0_i0	1437	N	N	N	N	R	N
c944_g0_i0	1548	N	N	N	N	R	N
c944_g0_i0	1815	N	N	N	N	Y	N
c944_g0_i0	1863	N	N	N	N	R	N
c949_g0_i0	30	N	N	N	N	T	N
c963_g0_i0	151	N	N	N	N	K	N
c973_g3_i0	78	N	G	N	N	R	A
c973_g3_i0	121	A	T	N	N	W	W
c973_g3_i0	254	G	A	N	N	R	R
c973_g3_i0	550	G	A	N	G	R	R
c973_g3_i0	877	C	A	N	C	A	A
c973_g3_i0	894	T	T	N	T	Y	T
c973_g3_i0	1105	G	G	K	K	G	K
c973_g3_i0	1116	W	W	T	T	T	T
c973_g3_i0	1160	Y	Y	T	T	T	T
c973_g3_i0	1176	Y	C	T	T	C	Y
c973_g3_i0	1241	C	M	C	C	A	M
c973_g3_i0	1382	M	M	A	A	A	A
c973_g3_i0	1426	G	R	G	G	A	R
c973_g3_i0	1455	Y	Y	C	C	C	C
c973_g3_i0	1509	R	R	G	G	G	G
c973_g3_i0	1565	K	G	T	T	G	K
c985_g0_i0	212	N	N	N	N	K	N
c988_g0_i0	248	N	N	N	N	C	N
c990_g0_i0	519	N	N	N	N	Y	N
c990_g0_i0	564	N	N	N	N	Y	N
c990_g0_i0	828	N	N	N	N	Y	N
c990_g0_i0	1014	N	N	N	N	Y	N
c990_g0_i0	1098	N	N	N	N	Y	N
c990_g0_i0	1158	N	N	N	N	Y	N
c990_g0_i0	1188	N	N	N	N	M	N
c990_g0_i0	1254	N	N	N	N	Y	N
c990_g0_i0	1257	N	N	N	N	Y	N
c990_g0_i0	1370	N	N	N	N	W	N
c992_g1_i0	162	N	N	N	N	Y	N
c996_g0_i0	174	N	N	N	N	Y	N
c996_g0_i0	257	N	N	N	N	M	N
c996_g0_i0	294	N	N	N	N	M	N
c1006_g1_i0	152	N	N	N	N	T	N
c1006_g1_i0	155	N	N	N	N	T	N
c1009_g2_i0	2248	A	A	A	A	M	A
c1009_g2_i0	2266	K	G	G	G	G	G
c1009_g2_i0	2458	C	C	C	C	C	A
c1014_g0_i0	111	N	N	N	N	R	N
c1017_g0_i0	199	N	N	N	N	R	N
c1018_g0_i0	504	N	N	N	N	S	N
c1027_g0_i0	55	N	N	N	N	C	N
c1027_g0_i0	58	N	N	N	N	T	N
c1035_g0_i0	606	N	N	N	N	K	G
c1036_g1_i0	177	C	C	A	A	C	N
c1036_g1_i0	231	T	T	C	T	T	N
c1036_g1_i0	242	T	T	A	T	T	N
c1041_g0_i0	299	N	N	N	N	N	C
c1041_g1_i0	670	T	N	T	T	C	N
c1041_g1_i0	902	Y	N	T	T	N	C
c1041_g1_i0	1162	A	N	G	A	G	N
c1041_g1_i0	1328	N	N	T	N	N	N
c1045_g0_i0	226	N	N	N	N	R	G
c1069_g0_i0	611	N	N	N	N	R	N
c1080_g0_i0	77	N	N	N	N	T	N
c1086_g0_i0	201	N	N	N	N	R	N
c1090_g0_i0	651	N	N	N	N	T	C
c1097_g0_i0	348	N	N	N	N	K	N
c1097_g0_i0	363	N	N	N	N	R	N
c1106_g0_i0	221	C	C	C	C	A	A
c1120_g0_i0	118	N	N	N	N	M	N
c1120_g0_i0	341	N	N	N	N	R	N
c1124_g0_i0	185	N	N	N	N	R	N
c1148_g0_i0	147	N	N	N	N	K	N
c1148_g0_i0	153	N	N	N	N	K	N
c1148_g0_i0	300	N	N	N	N	R	N
c1148_g0_i0	318	N	N	N	N	R	N
c1148_g0_i0	423	N	N	N	N	W	N
c1148_g0_i0	432	N	N	N	N	R	N
c1157_g0_i0	139	N	N	N	N	T	N
c1179_g0_i0	233	N	N	N	N	C	T
c1179_g1_i0	182	T	C	T	N	C	C
c1179_g1_i0	184	A	G	A	N	G	G
c1179_g1_i0	223	N	G	N	N	R	R
c1182_g0_i0	360	N	N	N	N	A	N
c1197_g0_i0	42	N	N	N	N	Y	N
c1197_g0_i0	255	N	N	N	N	W	N
c1197_g0_i0	263	N	N	N	N	R	N
c1224_g0_i0	167	N	N	N	N	Y	N
c1229_g0_i0	200	N	N	N	N	Y	N
c1246_g0_i0	391	N	N	N	N	T	N
c1246_g2_i0	541	N	N	N	N	T	N
c1269_g0_i0	163	N	N	N	N	R	N
c1269_g0_i0	195	N	N	N	N	Y	N
c1270_g0_i0	155	N	N	N	N	K	N
c1270_g0_i0	257	N	N	N	N	R	N
c1270_g0_i0	351	N	N	N	N	R	N
c1279_g0_i0	165	N	N	N	N	Y	N
c1283_g0_i0	144	N	N	N	N	R	N
c1290_g0_i0	208	N	N	N	N	K	N
c1294_g0_i0	232	N	N	N	N	R	N
c1300_g0_i0	204	N	N	N	N	Y	N
c1331_g0_i0	909	A	N	N	N	C	C
c1339_g0_i0	106	N	N	N	N	Y	N
c1339_g0_i0	181	N	N	N	N	R	N
c1348_g7_i0	245	C	A	A	A	A	A
c1348_g7_i0	271	T	G	G	G	G	G
c1348_g7_i0	316	A	A	T	A	A	A
c1348_g7_i0	337	T	A	A	A	A	A
c1357_g0_i0	222	N	N	N	N	Y	N
c1359_g1_i2	695	G	G	G	A	A	A
c1359_g1_i2	697	G	G	G	C	G	G
c1359_g1_i2	743	A	A	A	A	G	G
c1359_g1_i2	828	T	T	T	C	C	C
c1362_g0_i0	98	N	N	N	N	W	N
c1362_g0_i0	169	N	N	N	N	S	N
c1362_g0_i0	175	N	N	N	N	Y	N
c1376_g0_i0	384	N	T	N	N	Y	C
c1376_g0_i0	734	N	N	N	N	Y	C
c1383_g0_i0	131	N	N	N	N	C	M
c1383_g0_i0	413	N	N	N	N	G	S
c1383_g0_i0	453	N	N	N	N	W	A
c1396_g0_i0	260	N	N	N	N	K	T
c1404_g0_i0	149	N	N	N	N	Y	N
c1404_g0_i0	194	N	N	N	N	W	N
c1404_g0_i0	244	N	N	N	N	S	N
c1404_g0_i0	283	N	N	N	N	Y	N
c1404_g0_i0	310	N	N	N	N	K	N
c1404_g0_i0	358	N	N	N	N	Y	N
c1404_g0_i0	595	N	N	N	N	M	N
c1404_g0_i0	601	N	N	N	N	W	N
c1410_g1_i0	412	C	C	N	C	T	T
c1411_g0_i0	300	N	N	N	N	Y	N
c1422_g0_i0	169	N	N	N	N	Y	N
c1450_g0_i0	225	N	N	N	N	Y	N
c1455_g0_i0	186	N	N	N	N	Y	N
c1456_g0_i0	335	N	N	N	N	W	N
c1456_g0_i0	470	N	N	N	N	R	N
c1464_g0_i0	162	N	N	N	N	Y	N
c1464_g0_i0	200	N	N	N	N	Y	N
c1477_g0_i0	217	N	N	N	N	T	Y
c1477_g0_i0	316	N	N	N	N	T	Y
c1492_g0_i0	265	N	N	N	N	S	N
c1492_g0_i0	385	N	N	N	N	R	N
c1518_g0_i0	267	N	N	N	N	T	N
c1530_g0_i0	290	N	N	N	N	T	N
c1538_g1_i0	410	T	N	T	A	N	T
c1538_g1_i0	514	A	N	G	G	N	A
c1538_g1_i0	596	A	N	G	G	N	A
c1541_g0_i0	45	N	N	N	N	T	T
c1544_g0_i0	457	N	N	N	N	T	N
c1554_g1_i0	218	N	C	C	N	N	N
c1561_g0_i0	292	N	N	N	N	S	N
c1561_g0_i0	337	N	N	N	N	K	N
c1561_g0_i0	340	N	N	N	N	Y	N
c1565_g0_i0	263	N	N	N	N	A	N
c1573_g0_i0	801	N	N	N	N	M	N
c1573_g0_i0	802	N	N	N	N	Y	N
c1576_g0_i0	220	N	N	N	N	Y	N
c1577_g0_i0	64	N	N	N	N	T	N
c1577_g0_i0	66	N	N	N	N	G	N
c1578_g0_i0	202	N	N	N	N	R	N
c1581_g6_i0	1050	R	A	A	N	R	N
c1591_g0_i0	237	C	T	N	T	T	T
c1591_g1_i0	465	C	T	C	T	T	C
c1591_g1_i0	473	A	C	A	N	C	A
c1591_g1_i0	562	N	T	C	N	T	C
c1591_g1_i0	569	N	A	G	N	A	G
c1591_g1_i0	646	N	T	Y	N	T	T
c1591_g1_i0	711	T	C	T	N	Y	T
c1591_g1_i0	718	A	G	R	N	R	A
c1591_g1_i0	1344	A	A	A	G	A	A
c1591_g1_i0	1549	Y	C	C	C	C	C
c1591_g2_i0	251	T	C	T	T	Y	T
c1591_g2_i0	601	G	A	G	A	R	G
c1591_g2_i0	664	A	A	A	T	A	A
c1591_g2_i0	996	A	G	R	G	G	R
c1591_g2_i0	1033	A	A	A	N	R	R
c1591_g2_i0	1116	A	G	A	A	R	A
c1591_g2_i0	1120	A	A	A	A	R	R
c1591_g2_i0	1245	C	G	C	C	S	C
c1591_g2_i0	1258	T	T	T	T	W	W
c1594_g1_i0	298	W	A	A	T	A	A
c1607_g1_i0	287	G	G	G	N	N	N
c1607_g1_i0	294	C	C	N	N	N	N
c1610_g0_i0	168	N	N	N	R	N	N
c1620_g0_i0	224	N	N	N	G	A	A
c1622_g0_i0	777	N	N	N	G	R	N
c1634_g0_i0	384	N	N	N	N	Y	N
c1641_g0_i0	232	N	N	N	N	Y	N
c1641_g0_i0	239	N	N	N	N	R	N
c1647_g0_i0	101	N	N	N	M	N	N
c1647_g0_i0	118	N	N	N	W	N	N
c1648_g0_i0	274	N	N	N	G	R	N
c1657_g0_i0	318	N	N	N	C	N	Y
c1668_g0_i0	417	N	N	N	G	G	A
c1670_g1_i0	98	C	N	N	N	C	N
c1673_g0_i0	39	N	N	N	G	N	A
c1673_g0_i0	53	N	N	N	A	N	G
c1673_g0_i0	151	N	N	N	G	N	A
c1676_g0_i0	652	N	N	N	Y	N	T
c1676_g0_i0	825	N	N	N	T	N	C
c1676_g0_i0	899	N	N	N	A	N	G
c1692_g0_i0	266	N	N	N	A	N	W
c1697_g3_i0	477	C	N	G	C	C	C
c1701_g0_i0	184	N	N	N	R	N	N
c1730_g0_i0	215	N	N	N	A	G	N
c1732_g0_i0	136	N	N	N	T	Y	Y
c1732_g0_i0	142	N	N	N	A	R	R
c1732_g0_i0	211	N	N	N	G	R	R
c1740_g0_i0	234	N	N	N	A	A	N
c1753_g0_i0	148	N	N	C	S	G	C
c1753_g0_i0	157	N	N	A	T	T	A
c1758_g0_i0	129	N	N	N	T	N	C
c1763_g0_i0	286	N	N	N	G	T	T
c1767_g0_i0	252	N	N	N	A	N	G
c1773_g1_i0	292	G	G	G	G	A	A
c1776_g0_i0	322	N	N	N	G	S	G
c1786_g0_i0	110	N	N	N	C	T	T
c1791_g0_i1	245	N	N	N	A	R	N
c1791_g0_i1	329	N	N	N	R	R	N
c1791_g0_i1	334	N	N	N	C	Y	N
c1791_g0_i1	377	N	N	N	A	R	N
c1791_g0_i1	1196	N	N	N	C	Y	N
c1791_g0_i1	1202	N	N	N	C	Y	N
c1791_g0_i1	1349	N	N	N	G	R	N
c1791_g0_i1	1409	N	N	N	N	Y	N
c1800_g0_i0	102	N	N	N	T	C	N
c1800_g0_i0	189	N	N	N	A	G	N
c1800_g0_i0	219	N	N	N	G	A	N
c1801_g0_i0	126	N	N	N	N	R	N
c1838_g0_i0	388	N	N	N	N	N	G
c1839_g0_i0	118	N	N	N	R	R	N
c1844_g0_i1	317	N	N	N	M	N	A
c1844_g0_i1	358	N	N	N	A	N	M
c1844_g0_i1	395	N	N	N	C	N	Y
c1844_g0_i1	498	N	N	N	R	N	G
c1844_g0_i1	549	N	N	N	Y	N	T
c1844_g0_i1	734	N	N	N	G	A	R
c1844_g0_i1	735	N	N	N	A	A	R
c1844_g0_i1	794	N	N	N	T	T	Y
c1844_g0_i1	861	N	N	N	R	A	A
c1857_g0_i0	43	N	N	N	G	N	R
c1857_g0_i0	121	A	N	N	A	N	W
c1857_g0_i0	134	C	N	N	Y	N	C
c1873_g0_i0	81	N	N	N	T	Y	T
c1873_g0_i0	192	N	N	N	M	M	N
c1876_g0_i0	133	N	N	N	C	T	N
c1904_g0_i0	299	N	N	N	G	G	N
c1923_g0_i1	204	N	N	N	G	N	A
c1923_g0_i1	444	N	N	N	C	N	T
c1923_g0_i1	672	N	N	N	C	N	T
c1928_g0_i0	114	N	N	N	T	Y	Y
c1932_g0_i0	181	N	N	N	R	N	N
c1935_g0_i0	423	N	N	N	Y	N	N
c1935_g0_i0	545	N	N	N	K	N	N
c1935_g0_i0	581	N	N	N	Y	N	N
c1935_g0_i0	631	N	N	N	R	N	N
c1943_g1_i0	165	Y	N	N	C	N	C
c1954_g0_i0	141	N	N	N	G	R	N
c1954_g0_i0	213	N	N	N	G	S	N
c1958_g0_i0	145	N	N	N	C	Y	N
c1962_g1_i0	211	C	Y	T	T	T	N
c1962_g1_i0	214	G	R	A	G	A	G
c1962_g1_i0	399	C	Y	C	C	T	C
c1962_g1_i0	417	W	T	W	T	T	T
c1962_g1_i0	445	A	A	A	W	A	A
c1962_g1_i0	502	K	K	T	K	T	T
c1962_g1_i0	503	K	K	G	K	G	G
c1962_g1_i0	552	R	G	G	R	G	G
c1962_g1_i0	553	Y	T	T	Y	T	T
c1962_g1_i0	615	T	Y	T	T	C	Y
c1962_g1_i0	648	Y	Y	T	T	C	Y
c1962_g1_i0	679	C	C	Y	Y	C	Y
c1962_g1_i0	690	S	G	G	G	G	G
c1962_g1_i0	1107	R	R	R	R	G	G
c1962_g1_i0	1191	G	G	R	G	G	G
c1962_g1_i0	1248	C	C	M	C	C	C
c1962_g1_i0	1277	T	W	T	T	A	W
c1962_g2_i0	609	G	S	G	G	C	S
c1962_g2_i0	663	K	K	K	K	T	T
c1962_g2_i0	666	G	G	R	G	G	G
c1962_g2_i0	779	C	Y	C	Y	C	C
c1962_g2_i0	806	T	T	C	T	T	T
c1962_g2_i0	860	A	A	A	A	W	A
c1962_g2_i0	1111	C	T	W	Y	T	T
c1962_g2_i0	1166	A	G	A	A	N	R
c1962_g2_i0	1198	C	T	C	C	N	Y
c1962_g2_i0	1225	T	Y	T	T	N	Y
c1962_g2_i0	1247	A	A	R	R	N	R
c1962_g2_i0	1264	M	A	A	A	N	A
c1966_g0_i0	186	N	N	N	T	C	C
c1966_g0_i0	212	N	N	N	A	C	C
c1966_g0_i0	223	N	N	N	G	A	A
c1971_g0_i0	119	N	N	N	K	N	K
c1972_g0_i0	139	N	N	N	N	R	N
c1972_g0_i0	322	N	N	N	N	Y	N
c1981_g0_i0	156	N	N	N	G	C	C
c1981_g0_i0	275	N	N	N	A	N	T
c1981_g0_i0	413	N	N	N	C	N	T
c1981_g0_i0	423	N	N	N	G	N	C
c1981_g0_i0	508	N	N	N	C	N	T
c1981_g0_i0	520	N	N	N	R	N	A
c1982_g0_i0	375	N	N	N	N	T	N
c1982_g0_i0	380	N	N	N	N	G	N
c1990_g0_i0	413	N	N	N	N	Y	N
c1991_g0_i0	306	N	N	N	Y	N	N
c1991_g0_i0	409	N	N	N	M	N	N
c1993_g0_i0	175	N	N	N	R	R	G
c1994_g0_i0	319	N	N	N	M	N	N
c1998_g0_i0	427	N	N	N	A	G	N
c1998_g0_i0	438	N	N	N	C	T	N
c2000_g4_i0	457	T	N	T	N	N	N
c2003_g0_i0	388	N	N	N	T	N	N
c2004_g0_i1	46	N	T	N	Y	T	T
c2005_g1_i0	564	N	N	C	T	C	C
c2005_g1_i0	699	T	T	T	C	N	T
c2005_g1_i0	753	A	R	A	G	N	A
c2005_g1_i0	754	A	A	C	A	N	A
c2005_g1_i0	876	G	G	G	A	N	G
c2007_g0_i0	128	N	N	N	C	M	C
c2007_g0_i0	166	N	N	N	G	R	A
c2007_g0_i0	207	N	N	N	G	R	G
c2007_g0_i0	238	N	N	N	Y	C	C
c2015_g0_i0	148	T	N	N	T	Y	C
c2015_g0_i0	169	A	N	N	A	R	N
c2016_g0_i0	341	N	N	N	N	S	N
c2029_g0_i0	375	N	N	N	N	A	N
c2050_g0_i0	353	N	N	N	C	Y	N
c2070_g0_i0	152	N	N	N	N	S	G
c2083_g0_i0	193	N	N	N	A	R	A
c2093_g0_i0	162	A	N	A	A	G	A
c2093_g0_i0	197	C	N	C	C	A	C
c2108_g0_i0	150	N	N	N	N	T	W
c2116_g0_i0	192	N	N	N	N	T	T
c2126_g0_i0	163	N	W	N	T	A	A
c2132_g0_i0	31	N	N	N	T	C	C
c2132_g0_i0	52	N	N	N	T	C	Y
c2132_g0_i0	230	N	N	N	K	G	G
c2133_g0_i0	179	N	N	N	C	Y	N
c2133_g0_i0	264	N	N	N	C	S	N
c2133_g0_i0	611	N	N	N	G	K	N
c2133_g0_i0	750	N	N	N	A	R	N
c2133_g0_i0	900	N	N	N	C	Y	N
c2133_g0_i0	1086	N	N	N	A	R	N
c2133_g0_i0	1113	N	N	N	G	R	N
c2133_g0_i0	1206	N	N	N	C	Y	N
c2135_g0_i0	277	N	N	N	C	N	G
c2143_g0_i0	285	N	N	N	W	N	N
c2149_g0_i0	958	N	N	N	N	R	N
c2149_g0_i0	1036	N	N	N	N	Y	N
c2153_g0_i0	47	N	N	N	N	G	N
c2157_g0_i0	126	N	N	N	T	A	A
c2157_g0_i0	141	N	N	N	C	A	A
c2167_g0_i0	389	N	N	N	C	Y	N
c2167_g0_i0	411	N	N	N	C	M	N
c2167_g0_i0	467	N	N	N	G	K	N
c2174_g0_i0	128	N	N	N	A	N	C
c2187_g1_i0	828	N	N	G	A	R	N
c2187_g1_i0	859	N	N	G	G	G	N
c2187_g1_i0	865	N	N	C	C	Y	N
c2187_g1_i0	947	N	N	C	T	C	N
c2200_g3_i0	281	C	N	C	N	N	C
c2200_g3_i0	293	G	N	G	N	N	G
c2200_g3_i0	434	C	N	C	N	T	T
c2200_g4_i0	626	N	C	C	C	N	Y
c2200_g4_i0	683	N	A	G	G	N	G
c2200_g4_i0	725	N	G	G	A	N	G
c2200_g7_i1	376	Y	C	Y	Y	C	C
c2200_g7_i1	405	T	K	K	T	T	T
c2200_g7_i1	422	W	T	T	W	T	T
c2200_g7_i1	474	G	R	R	G	G	G
c2210_g0_i0	149	N	N	N	Y	T	T
c2210_g0_i0	217	N	N	N	T	C	C
c2222_g0_i0	47	K	N	G	T	G	G
c2222_g0_i0	107	C	T	C	C	T	Y
c2222_g0_i0	243	Y	C	T	T	T	T
c2222_g0_i0	263	A	A	A	A	G	G
c2222_g0_i0	339	Y	Y	C	C	C	C
c2222_g0_i0	371	A	A	A	W	A	A
c2222_g0_i0	428	G	R	G	G	A	A
c2222_g0_i0	446	K	T	T	G	T	T
c2222_g0_i0	479	R	G	G	G	G	G
c2222_g0_i0	494	T	T	T	W	T	T
c2222_g0_i0	537	Y	T	T	C	T	T
c2222_g1_i1	464	N	N	N	A	N	C
c2225_g0_i0	148	N	N	N	C	N	S
c2241_g0_i0	271	N	N	N	A	C	A
c2245_g0_i0	188	N	N	N	G	W	T
c2245_g0_i0	194	N	N	N	G	A	A
c2247_g0_i0	114	N	N	N	A	N	G
c2247_g0_i0	157	N	N	N	A	N	G
c2247_g0_i0	171	N	N	N	T	N	C
c2247_g0_i0	196	N	N	N	C	N	T
c2247_g0_i0	233	N	N	N	C	N	A
c2260_g0_i0	116	N	N	N	C	Y	C
c2260_g0_i0	126	N	N	N	G	R	G
c2262_g0_i0	196	N	N	N	N	R	N
c2262_g0_i0	211	N	N	N	N	R	N
c2264_g0_i0	91	N	N	N	T	N	N
c2266_g1_i0	903	T	C	T	T	N	N
c2266_g1_i0	968	C	T	C	C	N	N
c2266_g1_i0	980	G	T	G	G	N	N
c2266_g2_i0	912	T	G	N	T	T	K
c2266_g2_i0	1020	N	A	N	N	G	R
c2272_g0_i0	89	N	N	N	R	N	N
c2272_g0_i0	108	N	N	N	W	N	N
c2280_g1_i1	321	R	G	G	G	R	G
c2280_g1_i1	322	R	G	G	G	R	G
c2280_g1_i1	445	C	C	C	C	Y	C
c2280_g1_i1	459	Y	Y	Y	T	Y	C
c2285_g1_i0	220	N	G	K	T	N	N
c2292_g0_i0	228	N	N	N	N	Y	N
c2300_g0_i0	54	N	N	T	W	T	T
c2310_g0_i0	82	N	G	N	A	G	G
c2310_g0_i0	179	N	T	N	A	T	T
c2311_g1_i0	316	Y	C	C	T	C	C
c2311_g1_i0	385	Y	C	C	C	C	C
c2311_g1_i0	387	R	G	G	A	G	G
c2311_g1_i0	489	R	G	G	R	G	G
c2311_g1_i0	506	C	G	C	C	G	G
c2311_g1_i0	599	C	C	C	G	C	C
c2311_g1_i0	634	W	A	A	T	A	A
c2311_g1_i0	706	Y	C	C	T	C	C
c2317_g0_i0	191	N	N	N	C	C	N
c2317_g0_i0	206	N	N	N	C	C	C
c2319_g0_i0	91	N	N	N	C	N	N
c2319_g0_i0	163	N	N	N	G	N	N
c2322_g0_i0	259	N	N	N	C	S	N
c2325_g0_i0	24	N	N	N	A	N	G
c2330_g0_i0	371	T	N	N	N	A	W
c2354_g0_i0	155	N	N	N	T	G	G
c2354_g0_i0	194	N	N	N	T	C	C
c2361_g0_i0	155	N	N	N	Y	C	C
c2361_g0_i0	172	N	N	N	G	A	R
c2361_g0_i0	223	N	N	N	C	C	Y
c2361_g0_i0	317	N	N	N	G	N	R
c2361_g0_i0	343	N	N	N	Y	N	C
c2361_g1_i0	257	A	N	N	R	N	N
c2361_g1_i0	1375	R	A	G	A	A	A
c2361_g1_i0	1566	C	C	C	C	C	Y
c2361_g1_i0	1629	A	A	C	A	A	A
c2361_g1_i0	1645	C	T	C	C	T	Y
c2368_g0_i0	138	N	N	N	Y	Y	N
c2370_g0_i0	152	N	N	N	R	N	N
c2370_g0_i0	359	N	N	N	R	N	N
c2378_g3_i0	188	T	Y	C	T	T	T
c2378_g3_i0	229	K	G	G	G	G	G
c2378_g3_i0	276	C	T	T	Y	T	T
c2378_g3_i0	338	K	G	G	G	G	G
c2378_g3_i0	444	S	G	G	S	G	G
c2378_g4_i0	356	G	R	G	G	G	G
c2378_g4_i0	400	T	W	T	T	T	T
c2382_g0_i0	180	N	N	G	N	N	A
c2382_g0_i0	190	N	N	A	N	N	G
c2384_g0_i0	177	N	N	G	G	T	T
c2384_g0_i0	201	N	N	T	T	C	C
c2384_g0_i0	278	N	G	G	R	G	N
c2392_g0_i0	221	N	N	A	M	M	N
c2394_g1_i0	155	G	A	R	R	G	G
c2394_g1_i0	398	C	C	C	C	T	Y
c2394_g1_i0	440	C	C	C	C	G	S
c2394_g1_i0	458	C	C	M	C	C	C
c2394_g1_i0	645	A	A	A	A	G	R
c2394_g1_i0	752	G	G	C	S	G	G
c2402_g0_i0	184	A	N	R	A	A	R
c2402_g0_i0	261	N	N	C	N	Y	C
c2402_g0_i0	267	N	N	A	N	W	A
c2410_g0_i0	136	N	A	R	A	A	R
c2410_g0_i0	165	N	G	G	A	G	G
c2410_g0_i0	195	N	G	A	A	A	A
c2419_g0_i0	170	N	N	G	N	N	N
c2433_g0_i0	345	N	N	C	Y	Y	C
c2433_g0_i0	348	N	N	Y	C	Y	C
c2433_g0_i0	408	N	N	T	T	Y	T
c2433_g0_i0	417	N	N	C	Y	C	N
c2436_g0_i0	324	N	N	T	T	N	C
c2438_g0_i0	163	N	T	T	T	N	Y
c2438_g0_i0	432	N	A	R	N	N	G
c2448_g0_i0	244	N	N	T	Y	T	C
c2449_g0_i0	204	N	N	G	N	A	A
c2450_g0_i0	142	N	N	Y	N	T	N
c2450_g0_i0	169	N	N	R	N	G	N
c2469_g0_i0	97	N	N	C	T	N	C
c2471_g0_i0	44	N	N	G	C	N	N
c2471_g0_i0	53	N	N	A	T	N	N
c2471_g0_i0	137	N	N	C	G	N	N
c2471_g0_i0	144	N	N	T	C	N	N
c2481_g0_i0	142	N	N	N	T	Y	T
c2486_g0_i0	24	N	A	A	A	G	A
c2486_g0_i0	132	N	G	G	G	K	G
c2494_g0_i0	50	N	N	C	G	G	G
c2494_g0_i0	87	N	N	T	G	G	G
c2499_g1_i0	257	C	C	C	M	C	C
c2499_g1_i0	293	A	G	R	A	A	R
c2499_g1_i0	422	C	Y	C	C	C	Y
c2499_g1_i0	478	C	C	M	C	C	C
c2517_g4_i0	338	R	G	R	G	G	G
c2517_g4_i0	410	C	Y	Y	C	C	Y
c2517_g4_i0	461	S	G	S	N	G	G
c2517_g4_i0	552	T	G	K	N	K	K
c2517_g4_i0	744	R	G	R	G	G	G
c2517_g4_i0	894	T	G	K	T	T	K
c2517_g4_i0	971	T	T	T	T	G	K
c2517_g4_i0	1003	Y	C	Y	C	C	C
c2517_g4_i0	1088	R	A	A	G	A	A
c2520_g0_i0	125	N	N	T	Y	N	T
c2520_g0_i0	166	N	N	A	G	N	G
c2520_g0_i0	182	N	N	G	A	N	G
c2525_g0_i0	1104	T	A	A	T	N	N
c2525_g0_i0	1319	N	N	G	T	N	N
c2525_g0_i0	1614	N	T	N	C	N	T
c2525_g0_i0	1637	N	A	N	G	N	A
c2525_g0_i0	1674	N	G	G	A	N	G
c2525_g0_i0	1791	N	N	C	G	N	C
c2529_g0_i0	174	N	N	G	A	R	A
c2529_g0_i0	249	N	N	C	N	S	S
c2529_g0_i0	276	N	N	Y	N	Y	Y
c2529_g0_i0	294	N	N	G	N	R	R
c2529_g0_i0	312	N	N	C	C	Y	C
c2529_g0_i0	402	N	N	A	A	R	R
c2529_g0_i0	444	N	N	G	G	R	R
c2530_g0_i0	469	N	N	N	T	W	A
c2533_g0_i0	193	N	N	T	N	K	G
c2533_g0_i0	210	N	N	T	N	Y	C
c2533_g0_i0	522	N	N	A	G	A	A
c2533_g0_i0	611	N	N	G	C	S	S
c2533_g0_i0	624	N	N	C	A	A	A
c2540_g0_i2	564	T	N	Y	N	N	N
c2540_g0_i2	640	T	N	W	N	N	N
c2540_g0_i2	644	T	N	Y	N	N	N
c2540_g0_i2	973	N	C	Y	N	N	N
c2540_g0_i2	1017	N	T	Y	N	N	N
c2540_g0_i2	1156	N	N	W	T	T	N
c2543_g0_i0	268	N	C	A	A	C	N
c2548_g0_i0	316	N	N	N	N	T	T
c2548_g0_i0	536	N	N	N	N	R	G
c2548_g0_i0	545	N	N	N	N	R	G
c2548_g1_i0	73	T	T	W	T	T	N
c2548_g1_i0	211	G	C	C	G	C	C
c2548_g1_i0	238	G	R	R	G	A	R
c2548_g1_i0	396	T	C	C	T	C	C
c2548_g1_i0	441	T	C	C	T	C	C
c2548_g1_i0	561	T	C	C	T	C	C
c2548_g1_i0	679	C	M	C	C	C	M
c2548_g1_i0	988	T	T	T	T	K	K
c2548_g1_i0	1176	R	A	A	G	A	A
c2548_g1_i0	1280	A	W	W	A	T	W
c2548_g1_i0	1541	G	G	R	G	G	G
c2548_g1_i0	1628	G	R	G	G	A	R
c2551_g0_i0	71	N	N	T	T	G	G
c2551_g0_i0	177	N	N	A	A	G	G
c2557_g1_i0	130	G	N	G	G	A	A
c2557_g1_i0	136	G	N	R	R	G	G
c2557_g1_i0	191	T	N	T	T	C	C
c2557_g1_i0	226	G	N	G	G	C	C
c2559_g0_i0	208	N	N	A	N	W	A
c2559_g0_i0	241	N	N	T	N	Y	T
c2561_g0_i0	115	N	N	C	C	Y	C
c2561_g0_i0	313	N	N	M	C	C	A
c2561_g0_i0	315	N	N	R	A	A	G
c2565_g0_i0	1409	N	N	Y	N	N	N
c2571_g0_i0	109	N	N	N	R	N	R
c2573_g0_i0	107	N	N	C	C	T	T
c2573_g0_i0	166	N	N	T	Y	C	C
c2573_g0_i0	185	N	N	G	A	A	A
c2573_g0_i0	209	N	N	T	Y	T	T
c2573_g0_i0	257	N	N	G	C	C	C
c2573_g0_i0	296	N	N	N	R	N	G
c2575_g0_i0	166	N	N	G	G	R	G
c2595_g1_i1	510	N	N	A	T	W	A
c2595_g1_i1	881	N	N	N	T	Y	T
c2596_g0_i0	276	N	N	G	N	N	A
c2597_g0_i0	193	N	N	C	N	T	T
c2597_g0_i0	206	N	N	C	N	T	T
c2597_g0_i0	238	N	N	T	N	G	G
c2601_g0_i0	128	N	N	A	A	G	G
c2607_g0_i0	155	G	N	A	G	A	A
c2610_g0_i0	629	N	N	N	N	G	N
c2617_g0_i0	138	N	N	G	G	A	A
c2632_g0_i0	270	N	N	R	N	R	A
c2632_g0_i0	324	N	N	Y	N	Y	N
c2643_g0_i0	225	N	N	N	N	C	T
c2650_g0_i0	478	N	N	T	N	C	N
c2652_g1_i0	513	C	N	N	N	T	T
c2668_g0_i0	60	N	N	T	T	N	C
c2668_g0_i0	121	N	N	T	Y	N	C
c2668_g0_i0	132	N	N	T	T	N	C
c2668_g0_i0	245	N	N	G	R	N	A
c2672_g0_i0	291	N	N	R	G	R	G
c2672_g0_i0	330	N	N	G	R	R	R
c2672_g0_i0	369	N	N	G	R	G	R
c2672_g0_i0	402	N	N	N	R	R	R
c2672_g0_i0	417	N	N	N	R	R	R
c2682_g0_i1	385	N	N	T	G	N	T
c2682_g0_i1	552	N	N	T	T	C	C
c2682_g0_i1	586	N	T	T	T	C	C
c2682_g0_i1	1447	N	N	T	C	T	T
c2687_g0_i0	174	N	C	T	C	T	T
c2697_g0_i0	231	N	N	G	G	C	C
c2697_g0_i0	368	N	N	C	A	N	A
c2700_g0_i0	250	N	N	Y	N	N	N
c2700_g0_i0	326	N	N	Y	N	N	N
c2700_g0_i0	339	N	N	R	N	N	N
c2700_g0_i0	427	N	N	M	N	N	N
c2702_g0_i0	500	N	N	N	N	S	S
c2702_g0_i0	512	N	N	N	N	W	W
c2702_g0_i0	539	N	N	N	N	Y	C
c2702_g0_i0	572	N	N	N	T	Y	Y
c2708_g0_i0	320	N	N	T	N	Y	T
c2708_g0_i0	342	G	G	R	N	G	G
c2709_g0_i0	287	N	N	C	A	C	N
c2716_g0_i0	225	N	N	N	N	A	N
c2738_g0_i0	28	N	N	C	N	M	C
c2738_g0_i0	59	N	N	T	N	Y	T
c2738_g1_i0	306	C	C	N	C	C	C
c2738_g1_i0	341	T	T	N	T	T	T
c2739_g0_i0	170	T	T	T	K	T	T
c2739_g0_i0	212	G	A	G	G	A	R
c2739_g0_i0	293	C	T	C	Y	T	T
c2739_g0_i0	360	T	A	T	T	A	W
c2739_g0_i0	438	A	C	A	M	C	M
c2739_g0_i0	531	A	T	A	A	T	W
c2739_g0_i0	639	G	C	G	G	C	C
c2739_g0_i0	696	N	C	N	G	C	C
c2739_g0_i0	767	N	G	N	A	G	G
c2739_g0_i0	819	N	G	N	R	G	G
c2739_g0_i0	861	N	C	N	Y	C	C
c2739_g0_i0	903	N	T	N	K	N	T
c2740_g0_i0	179	N	N	A	G	A	A
c2740_g0_i0	207	N	N	G	G	A	G
c2751_g0_i0	126	N	N	N	C	Y	C
c2751_g0_i0	164	N	N	N	G	R	G
c2751_g0_i0	171	N	N	N	C	Y	C
c2751_g0_i0	234	N	N	N	C	Y	N
c2751_g0_i0	252	N	N	N	Y	C	N
c2752_g0_i0	342	N	N	N	C	N	N
c2755_g0_i0	180	N	N	T	Y	N	T
c2755_g0_i0	213	N	N	A	R	N	A
c2755_g0_i0	222	N	N	C	Y	N	T
c2756_g0_i0	385	N	N	N	N	N	T
c2756_g0_i0	523	N	N	N	N	N	T
c2756_g0_i0	528	N	N	N	N	N	A
c2770_g0_i0	11	C	T	N	N	T	T
c2779_g0_i0	224	N	N	A	N	N	N
c2786_g0_i0	157	N	N	N	N	G	G
c2786_g0_i0	172	N	N	N	N	T	T
c2789_g1_i0	148	G	C	N	G	N	N
c2793_g0_i0	150	N	N	G	S	G	N
c2796_g0_i0	41	N	N	A	N	N	N
c2796_g0_i0	48	N	N	A	N	N	N
c2806_g0_i0	350	N	N	T	G	G	G
c2806_g0_i0	374	N	N	G	G	S	G
c2806_g0_i0	387	N	N	T	C	Y	T
c2813_g0_i0	227	N	N	N	N	N	T
c2813_g0_i0	231	N	N	N	N	N	C
c2843_g0_i0	45	N	N	C	A	N	N
c2844_g0_i0	320	N	N	N	N	G	G
c2848_g0_i0	330	N	N	N	R	G	G
c2850_g0_i0	824	N	N	G	N	K	N
c2850_g0_i0	833	N	N	T	N	Y	N
c2850_g0_i0	887	N	N	G	N	R	N
c2851_g0_i0	306	N	N	N	A	M	C
c2860_g0_i0	52	N	N	N	N	R	R
c2881_g0_i0	295	N	N	T	N	T	Y
c2883_g0_i0	181	N	N	M	N	N	N
c2883_g0_i0	255	N	N	S	N	N	N
c2886_g0_i0	222	N	N	N	N	R	R
c2886_g0_i0	231	N	N	N	N	M	M
c2886_g0_i0	672	N	N	N	C	Y	C
c2888_g0_i0	332	N	N	C	G	S	G
c2888_g0_i0	367	N	N	A	A	W	A
c2888_g0_i0	371	N	N	T	A	W	A
c2893_g0_i0	222	N	N	T	N	Y	Y
c2895_g0_i0	107	N	A	N	N	W	T
c2895_g0_i0	121	N	G	N	N	R	A
c2895_g0_i0	151	N	G	N	N	R	A
c2903_g0_i0	150	N	N	A	T	T	T
c2903_g0_i0	170	N	N	T	C	T	T
c2905_g0_i0	152	N	N	A	R	N	A
c2917_g0_i0	143	N	N	G	S	G	G
c2922_g0_i0	243	N	N	N	A	N	M
c2922_g0_i0	276	N	N	N	T	N	C
c2924_g0_i0	626	N	N	C	C	S	N
c2925_g0_i0	318	N	N	N	N	C	N
c2929_g0_i0	254	N	N	T	N	C	C
c2938_g0_i0	73	N	N	G	S	C	N
c2938_g0_i0	125	N	N	G	R	A	N
c2941_g1_i1	513	N	N	T	T	A	A
c2941_g1_i1	553	N	N	C	C	T	T
c2941_g1_i1	1734	N	N	N	G	T	T
c2955_g0_i0	198	N	N	T	W	T	A
c2964_g0_i0	988	N	N	N	Y	Y	T
c2967_g0_i0	301	N	N	A	N	M	A
c2967_g0_i0	406	N	N	R	G	R	R
c2967_g0_i0	429	N	N	R	G	R	R
c2971_g0_i0	351	N	N	T	N	C	C
c2975_g1_i6	109	G	A	G	G	R	G
c2975_g1_i6	146	T	T	W	T	T	T
c2975_g1_i6	220	R	A	S	A	A	A
c2975_g1_i6	395	C	A	C	C	R	G
c2975_g1_i6	396	G	G	G	S	G	G
c2975_g1_i6	497	R	A	R	A	A	A
c2975_g1_i6	663	T	T	T	K	T	T
c2975_g1_i6	670	K	G	K	T	G	G
c2975_g1_i6	722	G	C	G	G	S	G
c2975_g1_i6	783	M	A	M	A	A	A
c2975_g1_i6	804	T	T	Y	T	T	T
c2975_g2_i0	564	T	T	T	T	W	A
c2975_g2_i0	590	T	T	T	T	Y	C
c2976_g0_i0	135	T	N	T	N	A	A
c2988_g0_i0	360	N	N	G	N	T	T
c2988_g0_i0	423	N	N	T	N	C	C
c2994_g4_i0	187	N	N	Y	N	N	N
c2994_g4_i0	189	N	N	M	N	N	N
c3011_g0_i0	222	N	T	C	N	N	C
c3012_g0_i0	221	N	N	T	T	N	N
c3012_g0_i0	222	N	N	C	C	N	N
c3019_g0_i0	242	N	N	N	N	T	N
c3025_g0_i0	187	A	G	G	G	R	A
c3040_g0_i0	460	N	N	G	N	A	G
c3040_g0_i0	690	N	N	G	N	G	R
c3040_g0_i0	776	N	N	T	N	Y	T
c3040_g0_i0	952	N	N	T	N	C	T
c3046_g0_i0	111	N	N	Y	N	N	T
c3048_g0_i0	210	N	N	A	R	R	R
c3048_g0_i0	219	N	N	T	Y	Y	Y
c3048_g0_i0	285	N	N	T	Y	T	Y
c3048_g0_i0	288	N	N	A	M	A	M
c3049_g0_i0	359	N	N	C	N	N	T
c3050_g0_i0	137	N	N	A	G	A	G
c3055_g0_i0	466	N	N	N	T	N	Y
c3057_g0_i0	349	N	N	A	G	A	A
c3061_g0_i0	221	N	N	G	G	N	N
c3061_g0_i0	305	N	N	G	N	N	N
c3069_g1_i0	168	M	C	C	C	C	C
c3069_g1_i0	207	T	C	T	T	C	C
c3069_g1_i0	218	R	A	A	G	A	A
c3069_g1_i0	308	Y	T	C	C	T	T
c3069_g1_i0	350	G	G	G	G	T	K
c3069_g1_i0	433	Y	C	C	T	C	C
c3069_g2_i0	298	T	C	N	T	C	C
c3069_g2_i0	399	A	N	N	A	G	G
c3069_g5_i3	349	G	R	R	G	R	R
c3069_g5_i3	382	A	A	A	A	A	R
c3069_g5_i3	684	Y	C	C	T	C	C
c3069_g5_i3	691	Y	Y	Y	C	Y	C
c3069_g5_i3	983	A	R	R	G	R	G
c3069_g5_i3	987	C	C	C	C	C	M
c3069_g5_i3	1027	A	A	A	R	A	A
c3069_g5_i3	1278	C	C	C	C	C	Y
c3069_g5_i3	1394	T	Y	Y	T	T	T
c3069_g5_i3	1645	G	A	G	G	G	G
c3069_g5_i3	1658	M	C	C	A	C	C
c3083_g0_i0	285	N	N	T	C	Y	Y
c3083_g0_i0	318	N	N	N	Y	C	T
c3084_g1_i1	93	G	G	G	A	G	G
c3084_g1_i1	478	T	T	T	Y	T	T
c3084_g1_i1	574	A	A	A	A	R	R
c3084_g1_i1	609	G	G	G	A	G	G
c3084_g1_i1	687	G	S	G	G	S	S
c3084_g1_i1	797	C	C	C	Y	C	C
c3084_g1_i1	812	R	R	A	A	A	A
c3084_g1_i1	833	Y	T	T	T	T	T
c3084_g1_i1	985	C	C	C	Y	C	C
c3084_g1_i1	1144	G	G	G	R	G	G
c3084_g1_i1	1292	A	A	A	A	M	M
c3084_g1_i1	1431	Y	Y	C	C	Y	Y
c3084_g1_i1	1504	A	A	A	A	M	M
c3084_g1_i1	1575	C	C	C	Y	C	C
c3084_g1_i1	1623	C	C	T	C	C	C
c3084_g1_i1	1675	R	G	G	A	G	G
c3084_g1_i1	1684	T	T	T	C	T	T
c3084_g1_i1	1769	T	T	T	C	T	T
c3084_g1_i1	1818	G	S	G	G	G	G
c3084_g1_i1	4115	R	A	A	A	R	A
c3084_g1_i1	4259	A	A	A	A	R	R
c3084_g1_i1	4290	R	A	A	R	A	A
c3084_g1_i1	4298	Y	C	C	T	C	C
c3084_g1_i1	4343	C	C	C	C	Y	Y
c3084_g1_i1	4419	C	G	G	G	S	G
c3084_g2_i0	46	N	C	C	N	N	N
c3084_g2_i0	103	T	C	T	N	N	T
c3084_g2_i0	104	T	C	Y	N	N	C
c3084_g2_i0	200	G	G	S	N	N	G
c3084_g2_i0	201	C	T	Y	N	N	C
c3084_g2_i0	254	N	A	G	N	N	G
c3093_g0_i0	18	N	N	N	G	N	N
c3102_g0_i0	146	N	N	N	C	N	N
c3102_g0_i0	147	N	N	N	G	N	N
c3110_g0_i0	297	N	N	Y	N	T	T
c3113_g0_i0	96	N	N	R	A	R	N
c3113_g0_i0	265	N	N	K	T	K	N
c3116_g0_i0	257	N	N	N	S	C	N
c3116_g0_i0	289	N	N	N	R	G	N
c3116_g0_i0	319	N	N	A	W	A	N
c3121_g0_i0	100	N	N	M	C	N	A
c3122_g0_i0	56	N	N	C	N	A	A
c3123_g0_i0	130	N	C	Y	T	C	N
c3123_g0_i0	162	N	G	A	A	G	N
c3126_g0_i0	163	N	N	C	C	N	T
c3126_g0_i0	310	N	N	T	T	N	C
c3126_g0_i0	372	N	N	A	A	N	G
c3127_g0_i0	175	T	T	A	T	T	N
c3128_g0_i0	122	N	N	N	W	A	N
c3128_g0_i0	127	N	N	N	R	A	N
c3128_g0_i0	175	N	N	N	A	G	N
c3133_g0_i0	306	N	N	G	A	G	N
c3133_g0_i0	342	N	N	C	T	C	N
c3135_g2_i0	591	N	N	N	N	A	N
c3139_g0_i0	474	N	N	N	A	A	A
c3140_g0_i0	43	N	N	A	A	R	A
c3140_g0_i0	90	N	N	T	T	W	T
c3140_g0_i0	135	N	N	G	A	A	A
c3140_g0_i0	165	N	N	C	C	S	S
c3140_g0_i0	171	N	N	A	A	R	R
c3141_g0_i0	163	N	N	T	C	C	N
c3146_g0_i0	267	N	N	N	A	N	N
c3150_g0_i0	155	N	N	A	A	R	G
c3150_g0_i0	212	N	N	A	A	R	G
c3150_g0_i0	241	N	N	N	A	A	N
c3152_g0_i0	32	G	R	N	N	A	G
c3155_g0_i1	483	C	N	T	C	C	N
c3155_g0_i1	553	T	N	T	T	C	N
c3155_g0_i1	554	C	N	T	C	C	N
c3155_g1_i0	349	T	A	T	T	W	A
c3155_g1_i0	498	G	T	T	G	T	T
c3155_g1_i0	867	C	C	T	N	C	C
c3168_g0_i0	325	N	N	W	T	T	W
c3168_g0_i0	331	N	N	R	G	G	R
c3173_g0_i0	154	N	N	C	T	T	N
c3181_g0_i0	340	N	T	T	Y	N	T
c3181_g0_i0	342	N	T	T	T	N	Y
c3182_g0_i0	276	N	N	C	C	G	G
c3199_g0_i0	281	N	N	T	Y	C	T
c3201_g0_i0	235	N	N	A	C	A	A
c3201_g0_i0	273	N	N	T	C	T	T
c3211_g0_i1	334	N	N	N	N	G	G
c3212_g0_i0	250	N	N	C	T	N	N
c3212_g0_i0	318	N	N	A	G	N	N
c3220_g0_i0	233	N	N	N	C	Y	T
c3220_g0_i0	255	N	N	N	G	R	G
c3226_g0_i0	41	N	N	G	K	G	G
c3226_g0_i0	229	N	N	Y	C	C	C
c3226_g0_i0	278	N	N	A	R	A	A
c3226_g0_i0	284	N	N	A	T	T	T
c3227_g2_i1	1312	Y	Y	T	C	T	T
c3227_g2_i1	1360	G	G	G	G	G	R
c3227_g3_i0	310	A	C	C	A	M	N
c3245_g0_i0	117	N	N	G	A	N	G
c3245_g0_i0	147	N	N	A	A	N	G
c3245_g0_i0	193	N	N	G	A	N	A
c3245_g0_i0	241	N	N	T	A	N	T
c3255_g0_i0	166	N	N	C	C	Y	N
c3255_g0_i0	184	N	N	T	Y	T	T
c3260_g0_i0	164	N	N	N	N	Y	T
c3260_g0_i0	174	N	N	N	N	R	A
c3266_g0_i0	220	N	N	C	T	N	C
c3271_g0_i0	291	N	N	T	C	T	T
c3275_g0_i0	87	N	N	A	T	T	T
c3275_g0_i0	96	N	N	T	T	C	C
c3275_g0_i0	143	N	N	A	G	G	G
c3276_g1_i1	816	N	T	T	N	N	N
c3276_g1_i1	819	N	G	G	N	N	N
c3276_g1_i1	1034	T	T	T	T	C	N
c3276_g1_i1	1133	Y	C	C	Y	C	C
c3276_g1_i1	1134	G	G	G	G	A	R
c3276_g1_i1	1764	G	G	G	G	N	A
c3276_g1_i1	1946	A	A	R	A	N	A
c3276_g1_i1	1966	W	T	T	W	N	T
c3276_g1_i1	1991	R	G	G	R	N	G
c3276_g1_i1	2007	R	R	R	R	N	G
c3276_g1_i1	2300	C	T	C	Y	T	N
c3276_g2_i0	1063	R	G	G	A	N	G
c3284_g0_i0	151	C	Y	T	Y	Y	Y
c3284_g0_i0	187	S	C	G	S	C	S
c3284_g0_i0	382	T	K	T	T	K	K
c3284_g0_i0	454	G	K	G	G	T	K
c3284_g0_i0	477	G	R	G	N	A	R
c3286_g0_i0	392	N	N	A	N	T	T
c3286_g0_i0	496	N	N	G	N	A	A
c3286_g0_i0	697	N	N	A	N	G	G
c3286_g0_i0	716	N	N	C	N	T	T
c3286_g0_i0	877	N	N	C	N	N	T
c3286_g0_i0	930	N	N	G	N	N	A
c3296_g0_i0	240	N	A	R	N	N	R
c3297_g0_i0	201	N	N	G	R	R	G
c3297_g0_i0	249	N	N	C	S	C	S
c3297_g0_i0	519	N	N	T	N	Y	Y
c3299_g0_i0	265	N	N	A	A	T	N
c3299_g0_i0	288	N	N	T	T	C	N
c3306_g0_i0	251	N	N	C	Y	C	C
c3313_g0_i0	104	N	N	N	N	G	N
c3316_g0_i0	255	N	N	G	G	R	G
c3323_g0_i0	139	N	N	A	G	N	N
c3323_g0_i0	190	N	N	C	A	N	N
c3323_g0_i0	214	N	N	C	T	N	N
c3325_g0_i0	172	N	N	A	N	G	N
c3325_g0_i0	176	N	N	C	N	T	N
c3327_g0_i0	328	N	N	N	A	R	N
c3327_g0_i0	642	N	N	T	W	A	A
c3327_g0_i0	745	N	N	A	A	R	A
c3331_g1_i0	479	T	C	T	T	C	C
c3331_g1_i0	496	C	T	C	C	T	T
c3331_g2_i6	496	T	C	T	Y	C	Y
c3331_g2_i6	544	R	R	G	R	A	R
c3331_g2_i6	737	Y	C	C	Y	C	C
c3331_g2_i6	804	M	A	M	A	A	M
c3331_g2_i6	889	K	G	G	K	G	G
c3331_g2_i6	902	C	T	C	C	T	Y
c3331_g2_i6	991	A	A	A	R	A	A
c3331_g2_i6	1066	S	C	C	S	C	C
c3331_g2_i6	1325	Y	T	C	T	T	Y
c3331_g2_i6	1345	T	Y	T	T	Y	Y
c3331_g2_i6	1386	Y	C	Y	C	C	Y
c3331_g2_i6	1503	Y	T	T	Y	T	T
c3333_g0_i0	234	N	N	G	N	T	T
c3346_g0_i2	139	N	N	G	N	A	N
c3346_g0_i2	156	N	N	C	N	T	N
c3346_g0_i2	423	N	N	R	N	G	N
c3346_g0_i2	451	N	N	A	N	G	N
c3346_g0_i2	473	N	N	C	N	T	N
c3346_g0_i2	652	N	N	A	N	G	N
c3347_g0_i0	242	N	N	G	A	A	A
c3347_g0_i0	252	N	N	G	A	A	A
c3370_g0_i0	168	N	N	T	N	W	A
c3370_g2_i1	591	K	G	G	K	G	G
c3370_g2_i1	718	C	C	A	C	A	C
c3371_g0_i0	208	N	N	G	A	N	N
c3371_g0_i0	253	N	N	A	G	G	N
c3371_g0_i0	298	N	N	T	A	T	N
c3371_g0_i0	368	N	N	A	T	A	N
c3371_g0_i0	433	N	N	A	G	A	N
c3371_g0_i0	537	N	N	A	N	G	N
c3372_g0_i0	120	N	N	N	N	N	A
c3379_g0_i0	237	N	N	G	G	R	A
c3379_g0_i0	254	N	N	A	G	G	G
c3379_g0_i0	280	N	N	T	C	T	T
c3381_g0_i0	413	N	N	N	Y	Y	Y
c3388_g0_i0	306	A	A	T	A	A	T
c3389_g1_i0	194	N	N	N	T	T	N
c3389_g1_i0	197	N	N	N	G	G	N
c3392_g0_i0	67	T	T	T	K	G	K
c3392_g0_i0	79	R	A	A	R	G	R
c3392_g0_i0	128	M	A	A	M	C	M
c3392_g0_i0	165	C	Y	C	C	C	C
c3392_g0_i0	177	T	W	T	T	T	T
c3392_g0_i0	201	Y	T	T	Y	T	T
c3392_g0_i0	264	C	C	C	C	G	S
c3392_g0_i0	397	A	A	A	A	G	R
c3392_g0_i0	426	C	Y	C	C	C	C
c3392_g0_i0	467	A	A	A	A	R	A
c3392_g2_i0	707	R	R	A	G	R	G
c3392_g2_i0	842	R	A	A	G	A	A
c3392_g2_i0	989	G	K	G	G	K	T
c3392_g2_i0	1007	C	Y	C	C	Y	C
c3392_g2_i0	1064	A	A	A	R	A	A
c3392_g2_i0	1166	C	C	C	Y	C	C
c3392_g2_i0	1198	C	C	C	M	C	C
c3392_g2_i0	1262	G	S	G	G	S	C
c3396_g0_i0	77	N	N	G	R	G	G
c3396_g0_i0	149	N	N	R	R	G	G
c3396_g0_i0	210	N	N	T	T	C	C
c3396_g0_i0	269	N	N	G	S	G	G
c3403_g0_i0	352	N	N	G	N	G	R
c3406_g0_i1	140	N	N	N	T	N	C
c3406_g0_i1	178	N	N	C	A	N	C
c3406_g0_i1	425	N	N	T	C	N	T
c3406_g0_i1	502	N	N	G	G	N	A
c3406_g0_i1	614	N	N	A	G	N	A
c3406_g0_i1	677	N	N	A	G	N	A
c3406_g0_i1	695	N	N	T	C	N	T
c3406_g0_i1	782	N	N	A	G	N	A
c3406_g0_i1	823	N	N	G	T	N	G
c3406_g0_i1	832	N	N	T	C	N	T
c3406_g0_i1	859	N	N	T	C	N	T
c3406_g0_i1	1046	N	N	G	A	N	G
c3406_g0_i1	1156	N	N	G	T	N	G
c3406_g0_i1	1241	N	N	G	A	N	G
c3406_g0_i1	1387	N	N	T	A	N	T
c3406_g0_i1	1517	N	N	T	T	N	C
c3406_g0_i1	1522	N	N	A	C	N	A
c3407_g1_i0	483	N	N	G	G	R	G
c3407_g1_i0	570	N	N	G	G	S	G
c3407_g1_i0	642	N	N	S	C	S	C
c3407_g3_i0	719	R	N	N	N	N	N
c3416_g0_i0	178	W	N	T	A	T	T
c3420_g0_i0	269	N	N	C	Y	C	C
c3420_g0_i0	286	N	N	A	R	A	A
c3420_g0_i0	472	N	N	Y	C	C	C
c3420_g0_i0	484	N	N	G	T	G	G
c3421_g0_i0	119	N	N	A	N	N	R
c3421_g0_i0	125	N	N	G	N	N	R
c3421_g0_i0	162	N	N	A	N	R	A
c3421_g0_i0	185	N	N	G	N	T	G
c3421_g0_i0	258	N	N	C	N	S	C
c3421_g0_i0	363	N	N	C	N	C	M
c3421_g0_i0	440	N	N	G	N	A	R
c3427_g0_i0	92	N	N	N	N	N	G
c3427_g2_i2	370	G	G	G	G	R	G
c3427_g2_i2	407	C	C	Y	Y	C	Y
c3427_g2_i2	1376	A	M	A	A	M	M
c3427_g2_i2	1388	A	A	A	A	R	A
c3427_g2_i2	1449	G	S	G	G	S	S
c3427_g2_i2	1453	G	R	G	G	G	G
c3429_g0_i0	244	N	N	N	C	Y	Y
c3429_g0_i0	259	N	N	C	C	C	Y
c3429_g0_i0	351	N	N	A	N	R	G
c3434_g0_i0	134	N	N	C	G	N	C
c3434_g0_i0	160	N	N	C	T	N	C
c3442_g0_i0	217	N	N	T	N	T	Y
c3443_g0_i0	443	N	N	N	R	G	R
c3445_g0_i0	208	N	N	G	N	T	T
c3445_g0_i0	214	N	N	T	N	C	C
c3445_g0_i0	244	N	N	A	N	G	G
c3449_g0_i0	306	N	N	N	Y	Y	N
c3457_g0_i0	366	N	N	T	N	T	Y
c3472_g0_i0	434	N	N	A	R	A	A
c3490_g0_i0	115	N	N	Y	C	N	C
c3499_g0_i0	302	N	N	N	N	N	C
c3518_g0_i0	286	N	N	A	N	G	G
c3518_g0_i0	502	N	N	A	N	T	W
c3525_g0_i0	339	N	N	A	A	G	G
c3525_g0_i0	372	N	N	A	A	T	T
c3525_g0_i0	377	N	N	A	A	G	G
c3535_g0_i0	183	N	N	N	W	N	N
c3535_g0_i0	184	N	N	N	S	N	N
c3535_g0_i0	225	N	N	N	W	N	N
c3535_g0_i0	253	N	N	N	R	A	N
c3535_g0_i0	277	N	N	N	A	G	G
c3535_g0_i0	726	N	N	N	S	N	N
c3535_g0_i0	896	N	N	N	R	N	N
c3538_g0_i0	38	N	N	A	N	N	N
c3541_g0_i0	136	N	N	A	N	C	C
c3541_g0_i0	141	N	N	C	N	T	T
c3541_g0_i0	284	N	N	C	M	C	C
c3541_g0_i0	299	N	N	N	M	A	A
c3541_g0_i0	333	N	N	N	Y	Y	T
c3542_g0_i0	749	N	N	T	Y	N	N
c3543_g0_i0	265	N	N	N	T	N	N
c3546_g0_i0	183	N	N	A	W	N	N
c3548_g0_i0	184	N	C	N	G	C	C
c3548_g0_i0	339	N	A	N	G	A	A
c3551_g0_i0	224	N	N	N	N	R	G
c3551_g0_i0	230	N	N	N	N	R	G
c3551_g0_i0	366	N	N	R	N	R	G
c3551_g0_i0	395	N	N	R	N	R	A
c3551_g0_i0	418	N	N	C	N	Y	C
c3556_g1_i1	132	N	G	A	A	G	R
c3556_g1_i1	325	T	T	W	T	T	W
c3556_g1_i1	326	C	C	M	A	C	M
c3556_g1_i1	420	T	A	A	A	A	A
c3556_g1_i1	421	T	A	A	A	A	A
c3562_g0_i0	15	N	N	N	T	N	N
c3565_g0_i0	243	N	N	N	N	Y	Y
c3576_g0_i0	233	N	N	G	G	N	T
c3587_g1_i0	273	G	A	N	N	N	N
c3591_g0_i0	393	N	N	T	C	N	N
c3591_g0_i0	410	N	N	T	A	N	N
c3592_g0_i0	16	N	N	A	N	A	N
c3592_g0_i0	469	N	N	N	N	R	R
c3592_g2_i0	222	G	N	N	N	N	N
c3600_g0_i0	97	T	N	N	T	N	N
c3602_g0_i0	178	N	N	N	C	Y	Y
c3602_g0_i0	193	N	N	N	A	R	R
c3602_g0_i0	435	N	N	N	A	M	A
c3602_g0_i0	695	N	N	N	A	M	N
c3610_g1_i0	81	T	N	N	N	T	N
c3610_g1_i0	612	A	A	A	A	A	W
c3610_g1_i0	625	A	M	A	C	C	C
c3610_g1_i0	721	N	Y	C	N	T	T
c3611_g0_i0	496	N	N	T	N	A	A
c3637_g0_i0	140	N	N	N	G	N	A
c3639_g0_i1	117	N	A	N	G	A	A
c3639_g0_i1	256	T	T	N	T	Y	C
c3639_g0_i1	269	A	N	N	A	R	A
c3645_g0_i0	194	N	T	C	T	T	T
c3645_g0_i0	256	N	T	Y	T	T	T
c3645_g0_i0	310	N	C	C	N	T	Y
c3649_g1_i0	285	N	C	T	N	C	C
c3649_g1_i0	336	N	R	G	N	A	A
c3672_g0_i0	370	N	N	A	N	N	N
c3672_g1_i0	558	T	N	N	T	N	N
c3687_g0_i0	297	N	N	N	G	R	R
c3690_g2_i0	115	M	C	C	A	C	C
c3690_g2_i0	119	C	C	C	C	T	Y
c3690_g2_i0	160	T	T	T	T	T	W
c3690_g2_i0	258	Y	C	C	T	C	C
c3690_g2_i0	339	S	S	C	G	G	S
c3690_g3_i4	148	T	C	N	N	N	Y
c3690_g3_i4	194	K	G	G	N	N	K
c3690_g3_i4	790	A	M	A	A	A	A
c3690_g3_i4	1187	R	A	A	G	G	R
c3690_g3_i4	1254	R	A	A	G	A	A
c3690_g3_i4	1282	R	R	G	A	A	R
c3690_g3_i4	1550	Y	T	T	C	T	T
c3690_g3_i4	2205	T	T	T	T	C	Y
c3690_g3_i4	2365	G	G	G	A	G	G
c3690_g3_i4	2644	G	G	G	G	A	R
c3694_g0_i0	75	N	T	T	T	C	N
c3694_g0_i0	94	N	G	G	T	T	N
c3694_g0_i0	341	N	N	A	N	C	N
c3695_g1_i1	260	N	N	Y	N	N	N
c3709_g2_i0	152	A	A	A	A	A	G
c3709_g2_i0	288	C	C	C	C	C	T
c3709_g2_i0	360	C	N	C	C	T	N
c3709_g2_i0	596	N	N	T	N	N	N
c3709_g2_i0	599	N	N	G	N	N	N
c3709_g4_i1	378	T	G	T	G	T	T
c3714_g0_i0	256	N	N	C	N	T	C
c3714_g0_i0	295	N	N	N	N	A	W
c3714_g0_i0	457	N	N	W	N	T	W
c3714_g0_i0	481	N	N	R	N	G	R
c3714_g0_i0	510	N	N	Y	N	C	C
c3714_g0_i0	520	N	N	G	N	R	G
c3715_g0_i0	220	N	N	N	N	T	N
c3718_g0_i0	271	N	N	C	C	C	T
c3729_g0_i0	396	N	N	A	N	N	N
c3729_g0_i0	399	N	N	T	N	N	N
c3731_g0_i0	176	N	N	G	N	R	N
c3750_g0_i0	232	N	N	C	C	N	T
c3750_g0_i0	236	N	N	G	R	N	G
c3750_g0_i0	286	N	N	A	A	N	G
c3752_g0_i0	583	N	C	N	A	N	N
c3752_g0_i0	587	N	G	N	T	N	N
c3752_g0_i0	685	N	T	N	C	N	N
c3752_g0_i0	770	N	T	N	C	N	N
c3752_g0_i0	829	N	G	N	A	N	N
c3752_g0_i0	865	N	C	N	T	N	N
c3752_g3_i0	1008	N	T	N	N	N	N
c3757_g0_i0	160	N	G	G	G	R	G
c3763_g1_i0	217	N	M	C	C	A	M
c3763_g1_i0	296	N	T	T	N	T	K
c3763_g1_i0	326	N	Y	T	N	C	Y
c3763_g1_i0	393	C	S	C	N	G	S
c3763_g1_i0	546	M	C	N	C	C	C
c3763_g1_i0	560	W	W	N	A	T	T
c3764_g0_i0	205	N	N	N	Y	Y	N
c3764_g0_i0	259	N	N	N	T	Y	N
c3771_g0_i0	344	N	N	C	N	Y	Y
c3771_g0_i0	422	N	N	A	N	W	W
c3771_g0_i0	812	N	N	N	N	R	R
c3774_g0_i0	499	N	N	C	C	Y	C
c3778_g0_i0	275	N	N	T	N	C	N
c3780_g0_i0	117	N	N	G	N	G	R
c3780_g0_i0	230	N	N	G	N	G	R
c3780_g0_i0	235	N	N	G	N	G	K
c3780_g0_i0	276	N	N	G	N	T	G
c3781_g0_i0	150	N	N	N	A	G	N
c3783_g1_i0	46	N	N	N	N	C	C
c3783_g1_i0	112	C	C	T	C	T	T
c3804_g0_i0	257	N	N	A	N	N	G
c3804_g0_i0	263	N	N	G	N	N	A
c3806_g0_i0	239	N	N	R	N	N	N
c3809_g0_i0	198	N	N	T	Y	N	N
c3811_g0_i0	235	N	N	G	A	N	N
c3816_g0_i0	194	N	N	R	R	A	A
c3816_g0_i0	235	N	N	R	A	A	A
c3816_g0_i0	287	N	N	A	N	N	R
c3816_g0_i0	331	T	N	T	T	N	Y
c3819_g0_i0	70	N	G	N	N	G	K
c3819_g0_i0	136	N	A	N	N	A	W
c3819_g0_i0	190	N	N	G	N	G	R
c3825_g1_i0	192	N	A	R	N	A	A
c3827_g0_i0	227	N	G	N	A	G	R
c3835_g0_i0	53	N	N	N	Y	Y	T
c3835_g0_i0	220	N	N	N	Y	Y	C
c3835_g0_i0	316	N	N	N	A	A	R
c3835_g0_i0	344	N	N	N	Y	Y	T
c3835_g0_i0	496	N	N	N	G	R	G
c3849_g0_i0	121	N	N	T	T	N	C
c3849_g0_i0	256	N	N	T	T	N	C
c3852_g5_i1	782	Y	T	Y	C	T	T
c3852_g5_i1	1409	G	N	G	R	N	N
c3852_g5_i1	1583	G	N	G	S	N	N
c3852_g5_i1	1595	C	N	C	T	N	N
c3852_g5_i1	1638	A	N	A	C	N	N
c3852_g5_i1	1684	G	N	G	K	N	N
c3852_g5_i1	2514	T	T	T	C	T	T
c3852_g5_i1	2599	G	R	G	G	A	A
c3852_g5_i1	2758	G	G	G	A	G	G
c3852_g5_i1	2976	C	C	C	C	Y	C
c3852_g5_i1	3388	A	C	A	C	C	C
c3852_g5_i1	3519	T	T	T	C	T	T
c3852_g5_i1	3522	C	C	C	T	C	C
c3852_g5_i1	3647	G	S	G	G	S	G
c3852_g5_i1	3822	G	G	G	T	G	G
c3856_g0_i1	550	N	N	N	A	N	G
c3856_g0_i1	767	N	N	T	T	T	A
c3860_g0_i0	229	N	N	C	T	Y	N
c3861_g0_i0	296	N	N	G	G	R	G
c3861_g0_i0	347	N	N	G	A	G	G
c3861_g0_i0	422	N	N	C	C	Y	C
c3861_g0_i0	491	N	N	A	G	R	G
c3865_g0_i0	361	N	N	N	G	R	R
c3870_g0_i0	128	N	N	C	N	T	T
c3870_g0_i0	149	N	N	C	N	T	T
c3870_g0_i0	172	N	N	T	N	C	C
c3875_g0_i0	265	N	N	G	R	G	R
c3875_g0_i0	323	N	N	T	K	K	K
c3875_g0_i0	333	N	N	T	Y	Y	Y
c3875_g0_i0	429	N	N	G	N	S	S
c3875_g0_i0	711	N	C	Y	N	C	Y
c3875_g0_i0	885	N	N	A	N	G	G
c3875_g1_i0	131	N	N	N	T	T	Y
c3875_g1_i0	261	N	N	C	C	Y	C
c3875_g1_i0	369	N	T	T	Y	T	Y
c3876_g0_i0	131	N	N	C	N	T	T
c3876_g0_i0	153	N	N	G	N	T	T
c3880_g0_i0	139	N	N	C	A	A	N
c3880_g0_i0	168	N	N	C	A	C	N
c3880_g0_i0	297	N	N	A	A	G	N
c3881_g0_i0	142	G	N	A	G	N	A
c3887_g0_i0	1082	N	N	N	G	R	N
c3892_g0_i0	142	N	N	A	G	G	R
c3893_g0_i0	92	N	N	N	N	R	A
c3893_g0_i0	107	N	N	N	N	Y	C
c3893_g0_i0	186	N	N	N	N	R	A
c3893_g0_i0	188	N	N	N	N	R	G
c3893_g0_i0	293	N	N	T	N	Y	T
c3893_g0_i0	383	N	N	C	N	Y	C
c3893_g0_i0	395	N	N	G	N	R	G
c3893_g0_i0	541	N	N	A	N	R	A
c3895_g4_i0	1597	C	C	C	N	T	T
c3895_g4_i0	1638	N	R	G	N	A	R
c3895_g4_i0	1680	N	W	T	N	A	A
c3895_g4_i0	1742	N	R	G	N	A	A
c3896_g0_i0	123	N	N	A	G	G	A
c3896_g0_i0	134	N	N	R	A	A	R
c3901_g1_i0	377	G	N	G	K	N	N
c3901_g1_i0	399	G	N	G	K	N	N
c3901_g1_i0	429	T	N	T	C	N	N
c3901_g1_i0	520	T	N	T	Y	N	N
c3901_g1_i0	632	T	N	T	K	N	N
c3901_g1_i0	647	C	N	C	Y	N	N
c3903_g0_i0	110	N	N	G	R	A	R
c3903_g0_i0	163	N	N	T	Y	C	Y
c3905_g2_i0	253	Y	T	T	C	T	T
c3905_g2_i0	335	R	A	A	G	A	A
c3905_g2_i0	347	C	T	Y	C	C	C
c3905_g2_i0	386	A	G	R	A	A	A
c3905_g2_i0	411	C	C	C	C	A	A
c3905_g2_i0	436	K	G	G	T	G	G
c3905_g2_i0	461	C	C	C	C	T	T
c3905_g2_i0	558	Y	Y	Y	C	T	T
c3905_g2_i0	600	T	Y	Y	T	T	T
c3905_g2_i0	633	T	Y	Y	T	T	T
c3905_g2_i0	657	C	C	C	Y	C	C
c3905_g2_i0	677	C	Y	C	C	T	T
c3905_g2_i0	714	A	R	R	A	A	A
c3905_g2_i0	799	G	R	R	G	G	G
c3905_g2_i0	1191	R	G	G	A	N	G
c3905_g2_i0	1341	G	C	S	N	C	C
c3905_g3_i1	810	A	R	A	A	G	G
c3905_g3_i1	932	R	A	A	G	A	A
c3905_g3_i1	1011	A	R	A	A	G	G
c3905_g3_i1	1044	R	R	R	G	A	A
c3905_g3_i1	1203	G	C	S	G	C	C
c3905_g3_i1	1209	W	T	T	A	T	T
c3905_g3_i1	1274	R	A	A	G	A	A
c3905_g3_i1	1317	C	Y	Y	C	C	C
c3905_g3_i1	1458	Y	Y	Y	C	T	T
c3909_g0_i0	105	N	N	G	C	N	N
c3909_g0_i0	186	N	N	T	A	N	N
c3909_g0_i0	407	N	N	C	A	N	N
c3909_g0_i0	720	N	N	G	A	N	N
c3909_g0_i0	807	N	N	A	G	N	N
c3909_g0_i0	996	N	N	A	G	N	N
c3920_g1_i2	298	T	T	T	T	C	C
c3920_g1_i2	751	C	T	C	C	T	Y
c3920_g1_i2	753	C	C	Y	C	C	C
c3920_g1_i2	985	K	G	G	T	G	G
c3920_g1_i2	1026	Y	T	T	C	T	T
c3920_g1_i2	1902	G	G	G	S	G	G
c3920_g3_i0	254	C	N	C	M	C	C
c3920_g3_i0	298	C	N	N	C	G	G
c3920_g3_i0	311	A	N	N	A	C	C
c3920_g3_i0	334	R	N	N	A	A	A
c3931_g0_i0	30	A	N	W	N	N	N
c3931_g0_i0	38	A	N	W	A	N	N
c3931_g0_i0	133	C	N	A	C	N	N
c3944_g2_i1	210	R	G	A	G	A	A
c3944_g2_i1	221	Y	C	C	T	C	C
c3944_g2_i1	274	A	A	A	A	G	R
c3944_g2_i1	537	T	K	T	T	T	T
c3944_g2_i1	658	T	C	T	T	N	T
c3944_g2_i1	671	M	A	A	C	N	A
c3944_g2_i1	853	A	N	A	T	N	A
c3944_g2_i1	1028	K	N	T	G	N	T
c3944_g2_i1	1148	W	N	N	A	T	T
c3944_g2_i1	1327	Y	C	C	T	C	C
c3944_g2_i1	1354	C	T	N	C	N	Y
c3944_g2_i1	1378	Y	C	N	T	N	C
c3944_g2_i1	1445	R	A	N	G	N	A
c3951_g0_i0	147	N	W	T	T	W	N
c3951_g0_i0	149	N	Y	C	C	Y	N
c3955_g0_i0	162	N	N	T	Y	N	N
c3955_g0_i0	185	N	N	C	Y	N	N
c3956_g0_i0	147	Y	T	T	C	T	T
c3956_g0_i0	173	A	N	A	A	R	A
c3958_g0_i0	1061	N	N	N	K	N	N
c3958_g0_i0	1150	N	N	N	Y	N	N
c3958_g0_i0	1241	N	N	N	R	N	N
c3958_g0_i0	1456	N	N	N	R	N	N
c3958_g0_i0	1485	N	N	N	K	N	N
c3958_g0_i0	1521	N	N	N	R	N	N
c3964_g0_i0	151	N	N	G	N	G	R
c3964_g0_i0	168	N	N	A	N	M	W
c3964_g0_i0	215	N	N	G	N	R	G
c3967_g0_i0	222	N	N	T	N	C	C
c3968_g0_i0	99	N	N	A	N	W	N
c3968_g0_i0	173	G	N	G	N	S	N
c3970_g0_i0	538	N	N	A	N	N	N
c3970_g1_i0	195	N	T	C	N	T	Y
c3970_g1_i0	335	N	C	A	N	C	C
c3970_g2_i0	177	N	T	N	N	T	C
c3970_g2_i0	195	N	T	N	N	T	C
c3970_g2_i0	263	N	T	N	N	T	Y
c3972_g0_i0	67	N	N	G	G	N	A
c3972_g0_i0	85	N	N	C	G	N	C
c3972_g0_i0	158	N	N	G	R	N	A
c3972_g0_i0	202	N	N	A	T	N	T
c3981_g0_i1	202	N	N	G	N	A	A
c3994_g0_i0	463	N	C	T	T	Y	T
c3994_g0_i0	539	N	G	A	R	R	A
c3995_g1_i0	449	G	R	G	G	R	G
c3995_g1_i0	462	R	R	R	A	A	A
c4000_g1_i1	270	T	Y	N	N	Y	Y
c4000_g1_i1	321	C	Y	N	N	Y	C
c4010_g0_i0	290	N	A	N	N	N	N
c4010_g0_i0	296	N	G	N	N	N	N
c4023_g0_i0	233	N	T	Y	Y	Y	Y
c4023_g0_i0	236	N	C	S	S	S	S
c4023_g0_i0	563	N	N	C	C	C	T
c4026_g0_i0	203	N	A	N	G	A	A
c4026_g0_i0	208	N	T	N	G	T	T
c4026_g0_i0	247	N	G	N	A	G	G
c4026_g0_i0	268	N	Y	N	C	T	T
c4034_g0_i0	245	N	T	T	N	A	A
c4034_g0_i0	399	N	C	C	N	G	S
c4034_g0_i0	754	N	G	N	N	A	R
c4035_g0_i0	235	N	T	A	N	N	T
c4045_g0_i0	402	N	N	T	N	A	N
c4049_g0_i0	87	N	R	G	G	A	R
c4049_g0_i0	122	N	Y	T	T	C	Y
c4049_g0_i0	126	N	R	G	G	A	R
c4049_g0_i0	171	N	R	G	C	A	R
c4049_g0_i0	228	N	T	T	Y	T	T
c4049_g0_i0	301	N	M	A	A	C	M
c4049_g0_i0	472	N	G	G	T	G	G
c4049_g0_i0	682	N	M	A	N	C	M
c4055_g1_i0	374	C	A	M	C	C	M
c4055_g1_i0	521	A	A	A	R	A	A
c4055_g1_i0	522	C	T	T	T	T	T
c4055_g1_i0	815	G	G	R	R	A	A
c4055_g1_i0	851	G	G	R	R	G	G
c4055_g1_i0	865	T	C	C	C	C	C
c4055_g1_i0	982	C	C	Y	Y	C	C
c4055_g1_i0	1118	A	M	M	A	A	A
c4055_g2_i0	54	Y	N	C	T	N	T
c4055_g2_i0	124	K	G	T	G	N	G
c4055_g2_i0	140	G	T	G	G	T	T
c4055_g2_i0	183	M	C	C	M	C	C
c4055_g2_i0	231	R	G	N	R	G	G
c4055_g2_i0	420	T	T	W	A	T	T
c4055_g2_i0	447	T	T	Y	C	T	T
c4055_g2_i0	477	G	T	K	T	T	T
c4055_g2_i0	655	G	N	G	G	A	A
c4055_g2_i0	760	G	A	N	A	A	A
c4055_g2_i0	830	C	T	N	T	T	T
c4055_g2_i0	837	A	A	N	W	A	A
c4055_g2_i0	913	Y	T	N	Y	T	T
c4055_g2_i0	941	R	G	N	R	G	G
c4055_g2_i0	973	R	A	N	A	A	A
c4055_g2_i0	990	A	A	N	A	A	G
c4055_g3_i4	139	Y	T	T	C	T	T
c4055_g3_i4	146	G	G	S	G	S	C
c4055_g3_i4	184	G	R	R	G	R	A
c4055_g3_i4	442	R	G	R	R	G	G
c4055_g3_i4	446	Y	C	Y	Y	Y	T
c4055_g3_i4	622	C	Y	C	C	C	C
c4055_g3_i4	640	Y	T	Y	T	T	T
c4055_g3_i4	1920	N	A	G	G	N	A
c4055_g3_i4	1998	A	G	G	R	N	G
c4055_g3_i4	2090	G	R	G	G	N	G
c4055_g3_i4	2102	K	G	K	K	N	G
c4055_g3_i4	2188	Y	C	Y	C	C	C
c4055_g3_i4	2262	Y	T	Y	Y	T	T
c4058_g0_i0	149	N	C	N	C	N	S
c4064_g0_i0	112	N	A	N	A	R	N
c4065_g0_i0	320	N	A	C	N	N	M
c4065_g0_i0	383	N	G	G	N	N	R
c4067_g0_i0	190	N	G	N	N	A	R
c4067_g0_i0	196	N	T	N	N	G	K
c4069_g0_i0	63	N	G	A	G	A	A
c4069_g0_i0	143	N	C	C	C	T	Y
c4071_g0_i0	185	N	T	C	T	N	N
c4071_g0_i0	353	N	T	K	N	N	N
c4071_g0_i0	533	N	C	Y	C	C	N
c4071_g0_i0	701	N	G	R	G	N	N
c4071_g0_i0	746	N	A	R	A	N	N
c4071_g0_i0	803	N	T	Y	T	N	N
c4072_g1_i0	184	T	C	T	N	N	N
c4073_g0_i0	255	N	A	G	N	A	A
c4075_g0_i0	236	N	A	A	A	A	N
c4078_g0_i0	141	N	C	N	N	N	M
c4078_g0_i0	217	N	A	N	N	N	M
c4078_g0_i0	275	N	C	N	N	N	Y
c4078_g0_i0	304	N	A	N	N	N	G
c4086_g0_i0	305	N	T	T	T	A	T
c4088_g0_i0	120	N	C	G	C	G	S
c4090_g1_i6	205	G	N	N	G	T	T
c4090_g1_i6	235	C	N	N	C	M	A
c4090_g1_i6	337	N	C	N	C	Y	C
c4090_g1_i6	390	N	A	N	A	R	A
c4090_g1_i6	412	N	C	N	A	M	C
c4090_g1_i6	469	N	T	N	A	T	T
c4090_g1_i6	492	N	C	N	C	M	C
c4090_g1_i6	558	C	M	C	C	A	M
c4090_g1_i6	577	C	C	Y	C	C	C
c4090_g1_i6	603	C	C	Y	C	C	C
c4090_g1_i6	805	W	W	T	T	T	W
c4090_g1_i6	1373	Y	T	T	Y	T	T
c4090_g1_i6	1497	T	T	W	T	T	T
c4090_g1_i6	1802	R	G	G	R	G	G
c4090_g1_i6	1884	C	C	C	Y	C	C
c4090_g1_i6	1890	G	K	G	G	T	K
c4090_g1_i6	1924	C	C	C	C	C	M
c4090_g1_i6	1989	G	G	G	G	G	S
c4090_g1_i6	2068	G	T	T	G	T	T
c4090_g1_i6	2109	T	T	T	C	T	T
c4090_g1_i6	2149	G	A	A	G	A	R
c4090_g1_i6	2244	M	C	C	A	C	C
c4090_g1_i6	2317	S	C	C	G	C	C
c4090_g1_i6	2809	T	Y	T	T	Y	Y
c4090_g1_i6	2886	A	A	R	A	A	A
c4090_g1_i6	2911	A	M	A	A	A	A
c4090_g1_i6	2982	G	A	A	G	A	A
c4090_g1_i6	2983	G	A	A	G	A	A
c4090_g1_i6	3028	Y	C	C	C	C	C
c4090_g1_i6	3103	R	A	A	A	A	A
c4090_g1_i6	3184	K	G	G	G	G	G
c4094_g2_i1	879	G	G	N	N	R	G
c4094_g2_i1	959	C	T	N	N	T	T
c4094_g2_i1	970	A	A	A	N	R	G
c4094_g2_i1	1526	N	Y	C	N	C	C
c4094_g2_i1	1531	N	T	C	N	C	C
c4096_g0_i0	540	C	G	C	G	C	N
c4096_g0_i0	541	T	C	T	C	T	N
c4100_g0_i0	278	N	T	N	Y	N	N
c4102_g0_i0	163	G	G	N	R	G	A
c4111_g0_i0	250	N	Y	Y	N	T	T
c4111_g0_i0	360	N	Y	N	C	T	T
c4111_g0_i0	365	N	T	N	T	C	Y
c4111_g0_i0	684	A	R	G	G	N	G
c4114_g0_i0	176	N	G	A	A	G	G
c4114_g0_i0	178	N	A	C	C	A	A
c4115_g0_i0	250	N	A	N	N	A	R
c4115_g0_i0	313	N	A	N	N	R	A
c4115_g0_i0	355	N	A	N	N	R	R
c4115_g0_i0	450	N	T	N	N	T	T
c4116_g0_i0	140	N	C	N	G	C	N
c4119_g0_i0	290	N	A	N	G	A	A
c4119_g0_i0	383	N	T	N	A	T	T
c4119_g0_i0	390	N	A	N	C	A	A
c4121_g0_i0	169	N	T	N	N	A	T
c4121_g0_i0	588	N	C	T	N	C	C
c4121_g0_i0	596	N	T	G	N	T	T
c4131_g0_i0	191	N	T	N	T	C	C
c4131_g0_i0	192	N	A	N	G	G	G
c4131_g0_i0	284	N	T	N	T	G	G
c4131_g0_i0	322	N	A	N	G	G	G
c4131_g0_i0	338	N	T	N	T	C	C
c4131_g0_i0	393	N	C	N	C	G	G
c4132_g0_i0	208	N	C	C	Y	C	C
c4132_g0_i0	242	N	C	Y	Y	Y	Y
c4132_g0_i0	264	N	K	K	T	K	K
c4132_g0_i0	398	N	R	R	R	R	R
c4132_g0_i0	509	N	G	G	R	G	G
c4132_g0_i0	545	N	T	Y	Y	T	T
c4132_g0_i0	674	N	R	R	A	A	R
c4132_g0_i0	728	N	Y	Y	Y	Y	Y
c4132_g0_i0	737	N	Y	Y	C	C	Y
c4132_g0_i0	784	N	R	R	R	G	R
c4132_g0_i0	830	N	A	M	A	A	A
c4132_g0_i0	839	N	T	Y	T	T	T
c4132_g0_i0	866	N	R	R	R	R	A
c4132_g0_i0	1034	N	R	A	A	R	A
c4132_g0_i0	1043	N	R	A	A	R	A
c4132_g0_i0	1154	N	R	R	G	G	G
c4132_g0_i0	1356	N	G	R	G	R	G
c4140_g0_i0	224	N	A	N	N	R	N
c4140_g0_i0	248	N	N	N	N	K	N
c4140_g0_i0	284	N	N	N	N	R	N
c4140_g0_i0	407	N	N	N	N	Y	N
c4140_g0_i0	428	N	N	N	N	Y	N
c4140_g0_i0	446	N	N	N	N	Y	N
c4141_g0_i0	242	N	M	C	N	C	C
c4142_g0_i0	116	N	N	T	T	C	C
c4142_g0_i0	204	N	N	C	C	A	N
c4142_g0_i0	223	N	C	C	C	G	N
c4149_g0_i0	115	N	A	N	N	G	N
c4149_g0_i0	151	N	T	N	N	C	N
c4149_g0_i0	206	N	G	G	N	R	N
c4149_g0_i0	322	A	M	A	N	M	N
c4149_g0_i0	423	T	T	T	N	K	G
c4149_g0_i0	503	A	A	A	N	M	A
c4149_g0_i0	684	C	C	C	C	T	C
c4149_g0_i0	1095	G	A	G	G	G	N
c4149_g0_i0	1293	N	A	G	N	A	A
c4149_g0_i0	1365	N	M	A	N	A	C
c4149_g0_i0	1472	N	T	C	N	T	T
c4149_g0_i0	1482	N	C	C	N	C	A
c4149_g0_i0	1687	N	G	G	N	A	N
c4153_g0_i0	451	N	T	N	N	N	N
c4153_g0_i0	452	N	A	N	N	N	N
c4154_g0_i0	350	N	C	N	C	S	C
c4154_g0_i0	394	N	T	N	T	Y	T
c4158_g0_i0	275	N	G	G	G	A	A
c4158_g0_i0	282	N	M	C	C	N	C
c4159_g1_i0	710	T	N	N	Y	N	N
c4159_g1_i0	725	T	N	N	W	N	N
c4159_g1_i0	777	T	N	N	Y	N	N
c4159_g1_i0	788	A	N	N	R	N	N
c4163_g0_i0	79	N	C	T	T	Y	Y
c4164_g0_i0	251	N	Y	Y	T	Y	Y
c4170_g0_i0	85	N	A	A	R	A	A
c4170_g0_i0	97	N	T	A	W	T	T
c4174_g0_i0	117	C	T	T	N	T	T
c4177_g0_i0	360	N	A	N	N	A	A
c4177_g0_i0	366	N	C	N	N	C	C
c4179_g0_i0	378	N	Y	T	C	T	T
c4183_g0_i0	130	N	T	C	N	T	N
c4183_g0_i0	131	N	G	A	N	G	N
c4192_g0_i0	172	N	T	N	N	C	N
c4195_g0_i0	93	N	W	A	N	T	N
c4195_g0_i0	131	N	T	T	N	A	N
c4195_g0_i0	171	N	A	A	N	G	N
c4195_g0_i0	234	N	M	C	N	C	A
c4196_g0_i0	272	C	N	C	N	A	A
c4197_g0_i0	215	N	G	N	N	S	G
c4205_g0_i0	209	N	T	T	T	C	Y
c4206_g0_i0	231	N	G	G	N	G	R
c4213_g0_i0	323	G	G	K	G	N	G
c4219_g0_i0	169	N	N	N	C	N	N
c4222_g0_i0	135	N	S	C	N	G	G
c4226_g0_i0	541	N	A	N	G	R	G
c4229_g0_i0	180	N	C	Y	Y	N	T
c4230_g0_i0	91	N	A	N	T	T	T
c4231_g0_i0	588	N	C	C	Y	N	N
c4231_g0_i0	659	N	G	N	R	N	N
c4231_g0_i0	848	N	A	A	W	N	N
c4231_g0_i0	854	N	G	G	R	N	N
c4233_g0_i0	106	N	N	N	C	C	Y
c4233_g0_i0	172	N	N	N	C	C	M
c4234_g1_i0	529	C	C	S	C	C	C
c4234_g1_i0	740	R	G	G	G	G	G
c4234_g1_i0	929	R	G	G	G	G	G
c4234_g1_i0	1094	G	S	G	G	G	S
c4234_g1_i0	1106	T	W	T	T	T	W
c4234_g2_i0	217	T	N	T	T	T	T
c4234_g2_i0	237	T	N	T	T	T	T
c4234_g2_i0	256	T	N	T	T	T	T
c4234_g3_i0	2367	W	A	A	A	A	A
c4234_g3_i0	2615	C	T	C	C	T	Y
c4234_g3_i0	2639	C	C	C	M	C	C
c4234_g3_i0	2702	Y	T	T	T	T	T
c4234_g3_i0	2712	R	A	A	G	A	A
c4234_g3_i0	2822	S	G	G	C	G	G
c4241_g0_i0	156	N	C	A	N	C	C
c4246_g0_i0	289	N	G	G	N	A	A
c4250_g1_i0	434	N	N	A	N	N	N
c4254_g0_i0	228	N	A	T	T	W	A
c4254_g0_i0	248	N	C	M	A	C	C
c4255_g0_i0	59	N	A	N	N	G	G
c4255_g0_i0	133	N	A	N	N	R	R
c4255_g0_i0	170	N	C	N	N	T	T
c4255_g0_i0	176	N	G	N	N	A	A
c4255_g0_i0	241	N	C	N	N	T	T
c4255_g0_i0	420	N	T	N	N	C	C
c4255_g0_i0	444	N	T	N	N	A	A
c4255_g0_i0	457	N	A	N	N	W	W
c4255_g0_i0	491	N	G	N	N	R	R
c4258_g0_i0	255	N	A	N	A	A	W
c4258_g0_i0	327	N	T	T	C	N	T
c4259_g0_i0	133	N	A	R	A	A	G
c4259_g0_i0	146	N	A	T	T	A	T
c4259_g0_i0	211	N	T	C	N	T	C
c4259_g0_i0	219	N	T	A	N	T	A
c4259_g0_i0	378	N	T	G	G	T	N
c4265_g0_i0	313	N	N	T	T	N	N
c4266_g0_i0	176	N	R	N	N	A	G
c4266_g0_i0	268	N	A	N	N	R	A
c4266_g0_i0	332	N	W	N	N	T	T
c4269_g0_i0	524	N	A	N	G	R	A
c4270_g0_i0	204	N	T	C	C	T	C
c4271_g0_i0	125	N	C	T	N	C	C
c4271_g0_i0	158	N	A	G	N	A	A
c4271_g0_i0	186	N	G	T	N	G	G
c4284_g0_i0	231	N	G	N	T	N	N
c4284_g0_i0	267	N	G	N	A	N	N
c4287_g0_i0	364	N	T	N	Y	Y	T
c4287_g0_i0	370	N	C	N	Y	Y	C
c4288_g0_i0	400	N	R	G	N	A	N
c4293_g0_i0	221	N	Y	N	N	N	N
c4293_g0_i0	261	N	R	N	N	N	N
c4295_g0_i0	18	N	C	N	N	Y	N
c4295_g0_i0	34	N	Y	N	N	C	N
c4295_g0_i0	86	N	C	N	N	Y	N
c4295_g0_i0	87	N	S	N	N	G	N
c4295_g0_i0	217	N	A	N	N	W	N
c4295_g0_i0	363	N	C	N	N	S	N
c4295_g0_i0	628	N	A	N	N	R	N
c4295_g0_i0	670	N	W	N	N	A	N
c4295_g0_i0	708	N	W	N	N	A	N
c4295_g0_i0	780	N	A	N	N	M	N
c4295_g0_i0	825	N	T	N	N	Y	N
c4295_g0_i0	857	N	Y	N	N	C	N
c4295_g0_i0	889	N	K	N	N	G	N
c4295_g0_i0	903	N	T	N	N	W	N
c4295_g0_i0	950	N	M	N	N	M	N
c4295_g0_i0	981	N	R	N	N	A	N
c4295_g0_i0	1000	N	C	N	N	Y	N
c4295_g0_i0	1286	N	R	N	N	G	N
c4295_g0_i0	1298	N	W	N	N	A	N
c4295_g0_i0	1343	N	A	N	N	W	N
c4295_g0_i0	1423	N	C	N	N	Y	N
c4302_g0_i0	381	N	T	C	N	T	T
c4302_g0_i0	461	N	T	C	N	T	T
c4303_g0_i0	170	N	T	N	T	C	C
c4303_g0_i0	224	N	Y	N	C	T	T
c4303_g0_i0	310	N	K	N	G	T	K
c4303_g0_i0	355	N	M	N	C	A	M
c4309_g0_i1	593	N	C	A	C	C	C
c4309_g0_i1	595	N	G	T	G	G	G
c4309_g0_i1	684	N	C	A	N	C	C
c4309_g0_i1	842	N	T	N	N	C	C
c4309_g0_i1	863	N	S	N	N	G	G
c4310_g0_i0	222	N	A	A	N	C	N
c4320_g0_i0	153	N	Y	N	T	C	N
c4320_g0_i0	250	N	Y	N	N	T	N
c4329_g2_i0	177	A	A	N	N	G	G
c4329_g2_i0	255	A	A	N	N	G	G
c4330_g0_i0	156	N	G	N	A	G	G
c4330_g0_i0	164	N	G	N	T	G	G
c4330_g0_i0	196	N	G	G	T	G	G
c4332_g0_i0	195	N	N	N	C	N	N
c4334_g1_i0	162	C	Y	C	C	C	C
c4334_g1_i0	213	A	A	R	A	A	A
c4334_g1_i0	246	A	A	R	A	A	A
c4334_g1_i0	285	Y	C	C	Y	C	C
c4334_g1_i0	350	T	T	T	T	A	A
c4334_g1_i0	394	S	C	C	S	C	C
c4334_g1_i0	609	G	G	R	G	G	G
c4334_g1_i0	674	Y	T	C	N	C	C
c4334_g2_i0	358	R	A	A	R	A	A
c4334_g2_i0	395	C	C	C	S	N	C
c4334_g2_i0	428	R	R	A	R	G	G
c4334_g2_i0	519	C	C	C	Y	C	C
c4334_g2_i0	621	A	R	A	A	A	A
c4334_g2_i0	731	W	A	A	W	A	A
c4334_g2_i0	801	R	G	G	G	G	G
c4334_g2_i0	831	R	G	G	R	A	A
c4334_g2_i0	929	R	A	N	G	A	A
c4334_g2_i0	946	R	G	N	A	G	N
c4334_g3_i2	127	R	A	A	A	A	A
c4334_g3_i2	145	T	T	Y	T	T	T
c4334_g3_i2	264	G	R	G	G	G	G
c4334_g3_i2	287	G	G	R	G	G	G
c4334_g3_i2	325	K	T	T	K	T	T
c4334_g3_i2	363	C	C	Y	C	C	C
c4334_g3_i2	403	Y	Y	C	Y	C	C
c4334_g3_i2	426	N	C	T	S	C	N
c4334_g3_i2	449	G	G	G	G	C	N
c4334_g3_i2	485	T	T	Y	T	T	T
c4334_g3_i2	931	C	Y	C	C	C	C
c4334_g3_i2	1083	G	G	R	G	G	G
c4334_g3_i2	1088	R	R	R	R	G	G
c4334_g3_i2	1211	C	Y	Y	C	T	T
c4334_g3_i2	1425	M	M	M	M	C	C
c4334_g3_i2	1428	Y	T	T	T	T	T
c4334_g3_i2	1506	W	W	W	W	T	T
c4334_g3_i2	1574	Y	T	T	Y	T	T
c4334_g3_i2	1614	T	T	T	T	C	C
c4335_g3_i1	317	G	G	G	G	R	G
c4335_g3_i1	330	A	G	G	A	A	A
c4335_g3_i1	403	T	Y	C	T	T	T
c4335_g3_i1	425	Y	T	T	C	Y	Y
c4335_g3_i1	460	T	T	T	T	Y	T
c4335_g3_i1	624	A	A	A	A	M	A
c4335_g3_i1	736	G	R	G	G	G	G
c4335_g3_i1	777	T	Y	T	T	T	T
c4335_g3_i1	943	A	R	A	A	A	A
c4337_g0_i0	341	T	G	G	N	G	G
c4337_g0_i0	450	N	Y	T	T	T	T
c4339_g0_i0	428	N	C	N	N	T	Y
c4341_g0_i0	85	N	N	T	N	C	Y
c4353_g0_i0	45	N	T	N	Y	C	Y
c4353_g0_i0	348	N	N	N	K	N	K
c4354_g0_i0	57	N	Y	T	N	T	T
c4356_g0_i0	162	N	G	A	N	N	A
c4361_g0_i0	180	C	C	T	N	C	N
c4366_g0_i0	132	N	C	N	N	N	C
c4367_g0_i0	137	N	R	G	G	N	G
c4373_g3_i0	113	N	A	N	N	N	N
c4374_g0_i0	151	N	M	A	N	C	N
c4374_g0_i0	251	N	T	T	T	W	W
c4374_g0_i0	321	N	A	A	A	G	R
c4374_g0_i0	370	N	M	A	M	A	A
c4374_g0_i0	397	N	M	A	A	A	A
c4374_g0_i0	406	N	A	R	A	A	R
c4374_g0_i0	437	N	Y	Y	T	T	T
c4374_g0_i0	446	N	R	A	G	G	R
c4374_g0_i0	604	N	S	G	N	C	S
c4374_g0_i0	735	N	R	G	A	N	G
c4374_g0_i0	737	N	R	G	A	N	G
c4375_g0_i0	110	N	C	C	S	C	C
c4375_g0_i0	145	N	G	G	G	R	G
c4377_g0_i0	309	N	T	G	N	K	T
c4378_g0_i0	506	N	C	T	T	C	N
c4382_g0_i0	266	N	A	N	A	N	G
c4382_g0_i0	384	N	T	N	N	N	Y
c4384_g0_i0	172	N	M	N	C	A	A
c4385_g0_i0	225	N	Y	N	T	C	Y
c4385_g0_i0	252	N	C	C	T	C	C
c4385_g0_i0	298	N	R	A	A	A	A
c4388_g0_i0	65	N	G	T	N	N	G
c4388_g0_i0	77	N	C	A	N	N	A
c4388_g0_i0	133	N	T	A	N	T	T
c4388_g0_i0	200	N	G	G	N	T	T
c4392_g0_i0	302	N	R	N	N	N	G
c4394_g0_i0	886	N	T	C	Y	T	T
c4399_g0_i0	209	T	T	T	N	A	N
c4399_g0_i0	247	G	R	A	N	A	N
c4403_g0_i0	206	N	G	N	K	N	K
c4407_g0_i0	167	N	G	N	N	R	R
c4408_g0_i0	173	N	C	N	T	Y	T
c4408_g0_i0	210	N	G	N	G	R	A
c4408_g0_i0	336	N	C	N	N	Y	T
c4408_g0_i0	393	N	C	N	N	M	A
c4408_g0_i0	421	N	T	N	N	Y	C
c4411_g0_i0	300	N	T	G	G	G	G
c4414_g0_i0	246	N	T	A	A	N	T
c4414_g0_i0	277	N	C	T	T	N	C
c4414_g0_i0	296	N	G	G	G	N	R
c4414_g0_i0	355	N	A	N	G	N	R
c4414_g0_i0	409	N	C	N	T	N	C
c4414_g0_i0	503	N	T	N	Y	N	T
c4416_g0_i0	334	N	Y	T	T	Y	Y
c4416_g0_i0	371	N	T	Y	Y	Y	Y
c4416_g0_i0	409	N	W	A	W	W	W
c4416_g0_i0	508	N	A	R	R	R	R
c4416_g0_i0	514	N	C	M	M	M	M
c4416_g0_i0	568	N	A	G	R	G	R
c4416_g0_i0	583	N	G	R	R	R	G
c4416_g0_i0	645	N	T	Y	Y	Y	Y
c4416_g0_i0	847	N	T	T	T	Y	T
c4417_g0_i0	409	N	A	N	C	A	A
c4420_g0_i0	180	N	G	N	G	K	K
c4420_g0_i0	235	A	G	N	A	A	A
c4420_g0_i0	236	C	A	N	C	C	C
c4420_g0_i0	277	G	G	N	A	R	A
c4421_g0_i0	544	N	G	C	S	N	G
c4421_g0_i0	571	N	C	C	Y	N	C
c4421_g0_i0	627	N	C	C	Y	N	C
c4421_g0_i0	674	N	T	K	K	N	T
c4421_g0_i0	751	G	G	R	G	N	G
c4428_g0_i0	226	N	T	N	C	T	Y
c4429_g0_i0	176	N	R	A	G	A	N
c4436_g0_i0	220	N	A	G	N	N	N
c4436_g0_i0	238	N	G	A	N	N	N
c4436_g0_i0	262	N	T	C	N	N	N
c4439_g0_i0	31	N	K	N	N	T	K
c4439_g0_i0	36	N	Y	N	N	C	Y
c4439_g0_i0	147	N	R	N	N	G	R
c4439_g0_i0	235	N	R	N	N	N	R
c4439_g0_i0	272	N	A	N	N	N	R
[truncated: 63,537 more rows]
