# Supplementary material for: Genome-Wide Assessment of Avocado Germplasm Determined from Specific Length Amplified Fragment Sequencing and Transcriptomes: Population Structure, Genetic Diversity, Identification, and Application of Race-Specific Markers
Source: Genes (Basel). 2019 Mar 13;10(3):215. doi: 10.3390/genes10030215 (PMC6471495; doi:10.3390/genes10030215)
Supplement: Supplementary file 1 [file genes-10-00215-s001.zip › Table S5. Genetic distances among 21 avocado and one Cinnamomum micranthum accessions based on 701,352 SNPs from SLAF-seq resulting from a UPGMA cluster analysis.xls]

## Sheet: Table S5
Table S5. Genetic distances among 21 avocado and one Cinnamomum micranthum accessions based on 701,352 SNPs from SLAF-seq resulting from a UPGMA cluster analysis.
Accessions	Pollock	Donnie	Simmonds	Beta	Guikenda No. 2	Choquette	Miguel	Lula	Loretta	Tonnage	Ettinger	Bacon	Zutano	Walter Hole	Duke 7	Fuerte	Dusa	Hass	Nabal	Pinkerton	Reed	Cinnamomum camphora
Pollock	0	0.13	0.13	0.16	0.18	0.2	0.21	0.21	0.2	0.2	0.29	0.3	0.3	0.32	0.31	0.29	0.3	0.28	0.27	0.29	0.27	0.59
Donnie	0.13	0	0.12	0.15	0.17	0.19	0.21	0.21	0.19	0.19	0.29	0.29	0.29	0.31	0.31	0.29	0.3	0.27	0.26	0.28	0.27	0.6
Simmonds	0.13	0.12	0	0.14	0.17	0.19	0.21	0.21	0.19	0.19	0.29	0.29	0.29	0.31	0.31	0.29	0.3	0.27	0.26	0.28	0.26	0.6
Beta	0.16	0.15	0.14	0	0.18	0.19	0.21	0.21	0.19	0.2	0.27	0.28	0.28	0.31	0.3	0.27	0.28	0.25	0.24	0.26	0.24	0.59
Guikenda No. 2	0.18	0.17	0.17	0.18	0	0.2	0.22	0.21	0.19	0.2	0.27	0.28	0.28	0.3	0.3	0.27	0.29	0.25	0.24	0.27	0.25	0.58
Choquette	0.2	0.19	0.19	0.19	0.2	0	0.21	0.21	0.21	0.21	0.26	0.26	0.26	0.3	0.29	0.26	0.27	0.23	0.22	0.24	0.22	0.59
Miguel	0.21	0.21	0.21	0.21	0.22	0.21	0	0.15	0.19	0.19	0.26	0.26	0.26	0.29	0.29	0.27	0.28	0.25	0.24	0.26	0.23	0.59
Lula	0.21	0.21	0.21	0.21	0.21	0.21	0.15	0	0.19	0.19	0.26	0.26	0.26	0.29	0.29	0.26	0.28	0.25	0.24	0.26	0.23	0.59
Loretta	0.2	0.19	0.19	0.19	0.19	0.21	0.19	0.19	0	0.13	0.27	0.28	0.28	0.31	0.3	0.27	0.28	0.25	0.24	0.26	0.24	0.58
Tonnage	0.2	0.19	0.19	0.2	0.2	0.21	0.19	0.19	0.13	0	0.28	0.28	0.27	0.31	0.29	0.28	0.28	0.26	0.25	0.27	0.24	0.59
Ettinger	0.29	0.29	0.29	0.27	0.27	0.26	0.26	0.26	0.27	0.28	0	0.2	0.2	0.22	0.23	0.22	0.23	0.23	0.24	0.23	0.24	0.58
Bacon	0.3	0.29	0.29	0.28	0.28	0.26	0.26	0.26	0.28	0.28	0.2	0	0.2	0.22	0.23	0.23	0.23	0.24	0.24	0.23	0.24	0.57
Zutano	0.3	0.29	0.29	0.28	0.28	0.26	0.26	0.26	0.28	0.27	0.2	0.2	0	0.23	0.23	0.23	0.23	0.24	0.24	0.23	0.23	0.57
Walter Hole	0.32	0.31	0.31	0.31	0.3	0.3	0.29	0.29	0.31	0.31	0.22	0.22	0.23	0	0.19	0.23	0.21	0.26	0.28	0.25	0.29	0.56
Duke 7	0.31	0.31	0.31	0.3	0.3	0.29	0.29	0.29	0.3	0.29	0.23	0.23	0.23	0.19	0	0.23	0.2	0.25	0.26	0.25	0.27	0.56
Fuerte	0.29	0.29	0.29	0.27	0.27	0.26	0.27	0.26	0.27	0.28	0.22	0.23	0.23	0.23	0.23	0	0.2	0.2	0.21	0.2	0.24	0.58
Dusa	0.3	0.3	0.3	0.28	0.29	0.27	0.28	0.28	0.28	0.28	0.23	0.23	0.23	0.21	0.2	0.2	0	0.22	0.24	0.23	0.25	0.57
Hass	0.28	0.27	0.27	0.25	0.25	0.23	0.25	0.25	0.25	0.26	0.23	0.24	0.24	0.26	0.25	0.2	0.22	0	0.16	0.18	0.21	0.58
Nabal	0.27	0.26	0.26	0.24	0.24	0.22	0.24	0.24	0.24	0.25	0.24	0.24	0.24	0.28	0.26	0.21	0.24	0.16	0	0.2	0.18	0.58
Pinkerton	0.29	0.28	0.28	0.26	0.27	0.24	0.26	0.26	0.26	0.27	0.23	0.23	0.23	0.25	0.25	0.2	0.23	0.18	0.2	0	0.23	0.57
Reed	0.27	0.27	0.26	0.24	0.25	0.22	0.23	0.23	0.24	0.24	0.24	0.24	0.23	0.29	0.27	0.24	0.25	0.21	0.18	0.23	0	0.57
Cinnamomum camphora	0.59	0.6	0.6	0.59	0.58	0.59	0.59	0.59	0.58	0.59	0.58	0.57	0.57	0.56	0.56	0.58	0.57	0.58	0.58	0.57	0.57	0
