# Supplementary material for: Genome-Wide Assessment of Avocado Germplasm Determined from Specific Length Amplified Fragment Sequencing and Transcriptomes: Population Structure, Genetic Diversity, Identification, and Application of Race-Specific Markers
Source: Genes (Basel). 2019 Mar 13;10(3):215. doi: 10.3390/genes10030215 (PMC6471495; doi:10.3390/genes10030215)
Supplement: Supplementary file 1 [file genes-10-00215-s001.zip › Table S6. Genotypes of 21 avocado accessions based on SNPs from SLAF-seq using the STRUCTURE model-based analysis (K=3).xls]

## Sheet: Table S6
Table S6. Genotypes of 21 avocado accessions based on 3,4704 SNPs from SLAF-seq using the STRUCTURE model-based analysis (K=3).
Accession	The proportion of the West Indian genotype	The proportion of the Guatemalan genotype	The proportion of the Mexican genotype
Pollock	1	0	0
Donnie	1	0	0
Simmonds	1	0	0
Beta	0.8306	0.1694	0
Guikenda No. 2	0.808	0.192	0
Choquette	0.5185	0.4815	0
Miguel	0.538	0.46	0
Lula	0.5483	0.4517	0
Loretta	0.6943	0.3057	0
Tonnage	0.6577	0.3423	0
Ettinger	0	0.2898	0.7102
Bacon	0	0.2983	0.7017
Zutano	0	0.3371	0.6629
Walter Hole	0	0	1
Duke 7	0	0	1
Fuerte	0	0.4865	0.5135
Dusa	0	0.3	0.7
Hass	0	0.93	0.07
Nabel	0	1	0
Pinkerton	0	0.7633	0.2367
Reed	0	1	0
