# Supplementary material for: Genome-Wide Assessment of Avocado Germplasm Determined from Specific Length Amplified Fragment Sequencing and Transcriptomes: Population Structure, Genetic Diversity, Identification, and Application of Race-Specific Markers
Source: Genes (Basel). 2019 Mar 13;10(3):215. doi: 10.3390/genes10030215 (PMC6471495; doi:10.3390/genes10030215)
Supplement: Supplementary file 1 [file genes-10-00215-s001.zip › Table S7. Genetic distances among 6 avocado accessions based on 6,5535 SNPs from transcriptome data that resulted from a UPGMA cluster analysis.xls]

## Sheet: Table S7
Table S7. Genetic distances among 6 avocado accessions based on 6,5535 SNPs from transcriptome data that resulted from a UPGMA cluster analysis.
	Fuerte	Duke 7	Reed	Tonnage	Simmonds	Beta
Fuerte	0	0.320411	0.328131	0.41422	0.448716	0.420858
Duke 7	0.320411	0	0.388992	0.448998	0.477295	0.461977
Reed	0.328131	0.388992	0	0.341721	0.392571	0.351764
Tonnage	0.41422	0.448998	0.341721	0	0.252673	0.271472
Simmonds	0.448716	0.477295	0.392571	0.252673	0	0.182553
Beta	0.420858	0.461977	0.351764	0.271472	0.182553	0
