# Supplementary material for: Genome-Wide Assessment of Avocado Germplasm Determined from Specific Length Amplified Fragment Sequencing and Transcriptomes: Population Structure, Genetic Diversity, Identification, and Application of Race-Specific Markers
Source: Genes (Basel). 2019 Mar 13;10(3):215. doi: 10.3390/genes10030215 (PMC6471495; doi:10.3390/genes10030215)
Supplement: Supplementary file 1 [file genes-10-00215-s001.zip › Table S8. The summary of race-specific SNPs in avocado filtreted from 701,352 SNPs obtained by SLAF-seq.xls]

## Sheet: West Indian-specific SNPs
Table S8. The summary of race-specific SNPs in avocado filtreted from 701,352 SNPs obtained by SLAF-seq.
Locus name	Chromosome ID	Position on the QPKB00000000	Flanking sequences on SNP	The genotypes of West Indian-specific SNP markers on 21 avocado accessions
				WI			G × WI							M		G × M							G
				Pollock	Donnie	Simmonds	Beta	Guikenda No. 2	Choquette	Miguel	Lula	Loretta	Tonnage	Walter Hole	Duke 7	Ettinger	Zutano	Bacon	Dusa	Fuerte	Hass	Pinkerton	Nabal	Reed
PaWIsSNP-1	QPKB01000003.1	59628911	GACAGGCATATCAAATACATGGCTGCACATAGTTAGCAGATTATTTGAGTGAATGGCCTC[T/C]CAGATACTCGATGGCTTTACCAAATTGAAGCAATTACAAAATGTTTCTTCTTATTTCTTT	T	T	T	Y	Y	Y	Y	Y	Y	Y	C	C	C	C	C	C	C	C	C	C	C
The abbreviations of ecological races: M=Mexican, G=Guatemalan, WI=West Indian (interracial hybrids are noted with a cross (×).
The abbreviations of genotypes: M=A/C, R=A/G, W=A/T, S=C/G, Y=C/T, K=G/T.

## Sheet: Mexican-specific SNPs
Table S8. The summary of race-specific SNPs in avocado filtreted from 70,1352 SNPs obtained by SLAF-seq.
Locus name	Chromosome ID	Position on the QPKB00000000	Flanking sequences on SNP	The genotypes of Mexican-specific SNP marker on 21 avocado accessions
				WI			G × WI							M		G × M							G
				Pollock	Donnie	Simmonds	Beta	Guikenda No. 2	Choquette	Miguel	Lula	Loretta	Tonnage	Walter Hole	Duke 7	Ettinger	Zutano	Bacon	Dusa	Fuerte	Hass	Pinkerton	Nabal	Reed
PaMsSNP-1	QPKB01000002.1	5652954	GGAATGTTTCAGCATACGAGAAGCGCATGCTAGTGGTACCAGTTCTAACGACCGGAAACT[C/T]ATTGATACGGTTGTGAATATGGCGGATCATGCGCCTTTGGGCTTTAAGGATAAAAGAAGA	T	T	T	T	T	T	T	T	T	T	C	C	Y	Y	Y	Y	Y	Y	Y	T	T
PaMsSNP-2	QPKB01000004.1	12228769	CACCTTTAATCAGTGCAGCCCCTTTTACACTCTTTTCAACCCATGATCCGGCACCACGCT[G/A]AATTTTACACTATCAAACATTTACTCACAGTTGGATTGAATCTGAAAAAAATAAAATAAA	G	G	G	G	G	G	G	G	G	G	A	A	R	R	R	R	R	R	R	G	G
PaMsSNP-3	QPKB01000004.1	12228973	GGGGCTGATTTTTTGGATGACCCTTATTTGTAAGGTGACCTTTCCATCTATCCTCTCTCT[C/T]CTCCACTGATGGGCAGTCTAAGGAGGCCCTATGAGCTGGAATATACATTATGCTTGTATG	T	T	T	T	T	T	T	T	T	T	C	C	Y	Y	Y	Y	Y	Y	Y	T	T
The abbreviations of ecological races: M=Mexican, G=Guatemalan, WI=West Indian (interracial hybrids are noted with a cross (×).
The abbreviations of genotypes: M=A/C, R=A/G, W=A/T, S=C/G, Y=C/T, K=G/T.

## Sheet: Guatemalan-specific SNPs
Table S8. The summary of race-specific SNPs in avocado filtreted from 70,1352 SNPs obtained by SLAF-seq.
Locus name	Chromosome ID	Position on the QPKB00000000	Flanking sequences on SNP	The genotypes of Guatemalan-specific SNP markers on 21 avocado accessions
				WI			G × WI							M		G × M							G
				Pollock	Donnie	Simmonds	Beta	Guikenda No. 2	Choquette	Miguel	Lula	Loretta	Tonnage	Walter Hole	Duke 7	Ettinger	Zutano	Bacon	Dusa	Fuerte	Hass	Pinkerton	Nabal	Reed
PaGsSNP-1	QPKB01000001.1	65167798	AAGCAATACGCGGATAGTCTTGCTGCATCTGGTCAACCAATGGCCGAATCTGATATTCAA[C/T]AAGTCATTTTGAATGGGTTGGATACAGCCTATGATGCCATCGTCACTTCACTCACCACTA	C	C	C	C	Y	Y	Y	Y	Y	Y	C	C	Y	Y	Y	Y	Y	Y	Y	T	T
PaGsSNP-2	QPKB01000004.1	34040579	AAAATTGAAGAAGAAATCCATATAAGAACCATTTTAAAATGGAATGGATATGTAAACCTT[C/T]AATCAATGCGAGTCAACCCAATTCTCCACCCTTTGATACTCCTTCCTTTGAACTCATTTT	T	T	T	Y	T	Y	Y	Y	T	T	T	T	Y	Y	Y	Y	Y	Y	Y	C	C
PaGsSNP-3	QPKB01000004.1	37479649	TTTTCTGGCCACAAATCACAGCTTTAAATATTGTTTCTCAGTCTGAAACTGTGGTTAGAT[C/T]ATTAGTTCCGTATGGTTTGTGGCATTCATAACGCACAATGAGCCCACTATTTGGAAAACC	C	C	C	Y	Y	Y	Y	Y	C	Y	C	C	Y	Y	Y	Y	Y	Y	Y	T	T
PaGsSNP-4	QPKB01000007.1	29610897	TATTCTCCTATGAGCAGACTCCATATCGTGAATATGCAACCCAGCTCGTGGGCCCACTTG[G/A]ATGTATGCCTATCATCGTGGGTAGGATGAATGGAAAGGTCTCCTTGTGGATAAAAGTCATGG	G	G	G	R	G	G	R	R	R	R	G	G	R	R	R	G	R	R	R	A	A
The abbreviations of ecological races: M=Mexican, G=Guatemalan, WI=West Indian (interracial hybrids are noted with a cross (×).
The abbreviations of genotypes: M=A/C, R=A/G, W=A/T, S=C/G, Y=C/T, K=G/T.
