# Supplementary material for: Genome-Wide Assessment of Avocado Germplasm Determined from Specific Length Amplified Fragment Sequencing and Transcriptomes: Population Structure, Genetic Diversity, Identification, and Application of Race-Specific Markers
Source: Genes (Basel). 2019 Mar 13;10(3):215. doi: 10.3390/genes10030215 (PMC6471495; doi:10.3390/genes10030215)
Supplement: Supplementary file 1 [file genes-10-00215-s001.zip › Table S9. KASP genotyping results.xls]

## Sheet: Table S9
Table S9. KASP genotyping results.
KASP marker names	Primer information of KASP markers	The genotypes of KASP markers on 21 avocado accessions
		Guikenda No. 2	Tonnage	Walter Hole	Duke 7	Ettinger	Zutano	Bacon	Dusa	Fuerte	Hass	Pinkerton	Nabal	Reed	Guikenda No. 3	Guikenda No. 4	Guiyan No. 8	Guiyan No. 10	Qiongken No. 1	Qiongken No. 2	Daling No. 2	Daling No. 4
PaWIsSNP-1	F1:GAAGGTCGGAGTCAACGGATTAGATTATTTGAGTGAATGGCCTCT;F2:GAAGGTGACCAAGTTCATGCTAGATTATTTGAGTGAATGGCCTCC;R:GCTTCAATTTGGTAAAGCCATC	Y	Y	C	C	C	C	C	C	C	C	?	C	C	Y	T	Y	Y	T	T	T	Y
PaMsSNP-1	F1:GAAGGTCGGAGTCAACGGATTCAGTTCTAACGACCGGAAACTC;F2:GAAGGTGACCAAGTTCATGCTCAGTTCTAACGACCGGAAACTT;R:CGCATGATCCGCCATATT	T	T	C	?	Y	Y	Y	Y	Y	Y	Y	T	T	T	T	T	T	T	T	T	T
PaMsSNP-3	F1:GAAGGTCGGAGTCAACGGATTACCTTTCCATCTATCCTCTCTCTC;F2:GAAGGTGACCAAGTTCATGCTACCTTTCCATCTATCCTCTCTCTT;R:CTCATAGGGCCTCCTTAGACTG	T	T	C	C	Y	Y	Y	Y	Y	?	Y	T	T	T	T	T	T	T	T	T	T
PaGsSNP-1	F1:GAAGGTCGGAGTCAACGGATTTGGCCGAATCTGATATTCAAC;F2:GAAGGTGACCAAGTTCATGCTTGGCCGAATCTGATATTCAAT;R:GTGGTGAGTGAAGTGACGATG	Y	?	C	C	Y	Y	Y	Y	Y	Y	Y	T	T	T	T	T	T	T	T	T	T
PaGsSNP-2	F1:GAAGGTCGGAGTCAACGGATTAAAATGGAATGGATATGTAAACCTTC;F2:GAAGGTGACCAAGTTCATGCTAAAATGGAATGGATATGTAAACCTTT;R:AAGGAGTATCAAAGGGTGGAGA	?	T	T	T	Y	Y	Y	Y	Y	Y	Y	C	C	C	C	C	C	C	C	C	C
PaGsSNP-3	F1:GAAGGTCGGAGTCAACGGATTCTCAGTCTGAAACTGTGGTTAGATC;F2:GAAGGTGACCAAGTTCATGCTCTCAGTCTGAAACTGTGGTTAGATT;R:GTTTTCCAAATAGTGGGCTCAT	Y	Y	?	C	Y	Y	Y	Y	Y	Y	Y	T	T	Y	T	Y	Y	T	T	T	Y
The abbreviations of genotypes: Y = C/T.
? = undetected
