# Supplementary material for: Genome-Wide Assessment of Avocado Germplasm Determined from Specific Length Amplified Fragment Sequencing and Transcriptomes: Population Structure, Genetic Diversity, Identification, and Application of Race-Specific Markers
Source: Genes (Basel). 2019 Mar 13;10(3):215. doi: 10.3390/genes10030215 (PMC6471495; doi:10.3390/genes10030215)
Supplement: Supplementary file 1 [file genes-10-00215-s001.zip › Table S1. Summary of 22 accessions by SLAF sequencing data.xls]

## Sheet: Table S1
Table S1. Summary of 22 accessions by SLAF sequencing data.
Accessions	Clean reads	Clean bases	GC Percentage (%)	Q30 Percentage (%)	SLAF numbers	Average sequencing depth	Polymorphic SLAFs	SNP numbes after filter
Pollock	2384480	0.60G	42.33	96.59	118973	10.133	95795	530752
Miguel	1850846	0.47G	41.43	95.09	120647	7.721	96466	545794
Donnie	2423832	0.61G	40.65	96.62	120734	10.7551	97459	547867
Simmonds	2749296	0.69G	40.66	96.7	124817	12.0399	100529	560232
Loretta	1753054	0.44G	40.81	96.86	111078	8.489	89370	516360
Beta	2364147	0.60G	40.28	96.39	123318	10.9246	99865	537455
Choquette	1911312	0.48G	40.98	96.61	119730	8.4883	96084	544304
Lula	1776906	0.45G	40.99	96.22	120977	7.8079	96881	549159
Ettinger	1931215	0.49G	40.66	96.23	122282	8.734	98785	544150
Walter Hole	1790020	0.45G	41.2	96.16	115961	7.9259	95235	527983
Bacon	1961685	0.49G	41.05	95.77	120150	9.0485	97029	534357
Fuerte	2052821	0.52G	40.79	95.84	125848	8.71	101455	555996
Hass	1800268	0.45G	41.55	95.75	119327	8.3721	96249	531323
Nabel	2358404	0.59G	41.19	96.89	116683	10.5402	94274	529825
Pinkerton	1693999	0.43G	40.87	96.26	109001	7.7666	88432	506579
Guikenda No.2	1917515	0.48G	40.78	96.47	112963	9.0271	91800	518523
Tonnage	2748541	0.69G	40.14	96.43	141242	10.5917	113583	544827
Reed	2680947	0.68G	40.49	96.33	137642	10.2054	111194	542800
Zutano	2845798	0.72G	40.29	96.27	151490	10.2477	122000	569373
Cinnamomum camphora	3069582	0.77G	39.23	96.17	179142	13.6742	104790	394918
Duke7	2609700	0.66G	40.62	96.02	136475	10.0561	110650	529935
Dusa	3019501	0.76G	40.58	96.29	149812	11.1449	120594	561434
